# Supplementary material for: (2,2-Dichloro­vinyl)ferrocene
Source: Acta Crystallogr Sect E Struct Rep Online. 2009 Feb 28;65(Pt 3):m334. doi: 10.1107/S1600536809006102 (PMC2968422; doi:10.1107/S1600536809006102)
Supplement: Supplementary file 2 [file e-65-0m334-Isup2.hkl]

# 
# h,k,l, Fc-squared, Fo-squared, sigma(Fo-squared) and status flag 
# 
data_I
_shelx_title ' mk160307n in P2(1)/c' 
_shelx_refln_list_code          4 
_shelx_F_calc_maximum      218.49 
_exptl_crystal_F_000       568.00 
_reflns_d_resolution_high  0.8413 
 
loop_ 
 _symmetry_equiv_pos_as_xyz 
 'x, y, z' 
 '-x, y+1/2, -z+1/2' 
 '-x, -y, -z' 
 'x, -y-1/2, z-1/2' 
 
_cell_length_a    14.3399 
_cell_length_b     7.4370 
_cell_length_c    10.9325 
_cell_angle_alpha  90.000 
_cell_angle_beta  108.477 
_cell_angle_gamma  90.000 
 
_shelx_F_squared_multiplier     1.000 
 
loop_ 
 _refln_index_h 
 _refln_index_k 
 _refln_index_l 
 _refln_F_squared_calc 
 _refln_F_squared_meas 
 _refln_F_squared_sigma 
 _refln_observed_status 
   1   0   0        9.86        0.61      4.50 o 
   2   0   0     3472.07     4062.91     81.48 o 
   3   0   0    47737.27    56188.76    474.51 o 
   4   0   0      208.39      181.28     30.57 o 
   5   0   0       44.08       59.29     28.49 o 
   6   0   0     2413.85     2789.60    122.17 o 
   7   0   0     1634.23     2545.61    129.02 o 
   8   0   0     3409.00     3817.12    169.26 o 
   9   0   0      517.28      453.38     74.18 o 
  10   0   0      657.90      841.45     98.96 o 
  11   0   0     4985.44     5923.11    252.87 o 
  12   0   0       22.75      107.44     64.68 o 
  13   0   0      384.96      494.29     96.49 o 
  14   0   0     2957.23     3638.47    237.42 o 
  15   0   0        0.59       15.62     84.07 o 
  16   0   0       29.04       21.52     95.08 o 
   1   1   0     2194.58     2030.22    143.66 o 
   2   1   0      680.72      670.51     22.36 o 
   3   1   0     3784.56     4014.23    354.22 o 
   4   1   0     3195.09     3878.77    169.59 o 
   5   1   0     2893.12     3692.93    199.63 o 
   6   1   0      533.45      571.57     42.36 o 
   7   1   0      507.88      565.86     46.76 o 
   8   1   0     1272.13     1703.18     81.12 o 
   9   1   0      186.95      195.88     41.24 o 
  10   1   0       90.16      112.48     40.99 o 
  11   1   0        0.05      -23.00     35.60 o 
  12   1   0      405.27      481.59     64.70 o 
  13   1   0      373.89      424.44     65.22 o 
  14   1   0      345.68      421.98     70.11 o 
  15   1   0       95.41      164.01     61.59 o 
  16   1   0      126.67      135.19     66.85 o 
   0   2   0     2660.33     3596.38    113.29 o 
   1   2   0        9.82       23.60      9.33 o 
   2   2   0     1483.94     1465.34     38.89 o 
   3   2   0     4385.44     4690.63    218.23 o 
   4   2   0       49.36       51.61     15.86 o 
   5   2   0      807.76      720.94    152.12 o 
   6   2   0     7764.11     9321.68   1053.14 o 
   7   2   0       17.88       29.95     24.83 o 
   8   2   0     1365.13     1396.58     73.55 o 
   9   2   0     3606.23     4145.31    130.21 o 
  10   2   0      558.86      576.65     60.17 o 
  11   2   0     1003.71     1159.34     84.91 o 
  12   2   0      585.22      653.76     72.49 o 
  13   2   0       91.43      152.34     53.33 o 
  14   2   0     1141.61     1349.45    116.77 o 
  15   2   0       43.08       51.04     55.48 o 
   1   3   0      645.99      719.51     67.46 o 
   2   3   0      414.12      471.27     24.06 o 
   3   3   0       24.72       18.87     12.54 o 
   4   3   0        0.52        5.98     16.63 o 
   5   3   0     1891.32     2132.97     59.88 o 
   6   3   0      432.50      444.62     32.77 o 
   7   3   0      123.82      127.31     26.80 o 
   8   3   0      335.18      385.14     45.34 o 
   9   3   0      492.52      617.05     57.97 o 
  10   3   0      212.25      209.52     46.22 o 
  11   3   0      266.77      338.73     56.79 o 
  12   3   0        0.72        5.05     43.22 o 
  13   3   0      358.37      498.10     71.69 o 
  14   3   0      105.87      173.53     62.16 o 
  15   3   0        8.96      -32.18     55.60 o 
   0   4   0    11173.65    15638.50    343.07 o 
   1   4   0      198.90      265.39     41.36 o 
   2   4   0       27.35       42.46     28.91 o 
   3   4   0    10217.76    13710.04   1361.14 o 
   4   4   0      229.41      284.55     48.52 o 
   5   4   0      596.80      548.80     49.00 o 
   6   4   0     3945.11     4212.10    334.30 o 
   7   4   0       67.78       99.15     28.01 o 
   8   4   0     2514.91     2692.22     82.39 o 
   9   4   0      253.16      258.69     53.97 o 
  10   4   0      381.98      507.05     50.13 o 
  11   4   0     2566.53     2952.36    106.37 o 
  12   4   0       38.99       53.49     42.02 o 
  13   4   0       23.10      114.67     48.74 o 
  14   4   0     1332.12     1590.46    101.80 o 
   1   5   0      692.20      772.22     77.83 o 
   2   5   0      102.50      146.39     42.41 o 
   3   5   0      109.72       99.30     30.68 o 
   4   5   0      833.86      857.69     52.94 o 
   5   5   0        2.91       -6.69     30.40 o 
   6   5   0      724.13      826.79     62.77 o 
   7   5   0      949.52     1059.60     72.38 o 
   8   5   0       99.11       97.05     44.96 o 
   9   5   0       29.41       54.51     44.79 o 
  10   5   0      160.60      187.69     56.08 o 
  11   5   0      169.75      173.87     62.60 o 
  12   5   0       37.47       49.23     61.03 o 
  13   5   0       48.84       47.54     67.21 o 
   0   6   0      939.01     1064.66    117.61 o 
   1   6   0       71.45       62.65     45.35 o 
   2   6   0        7.02       45.94     45.90 o 
   3   6   0      919.29     1095.96    128.97 o 
   4   6   0        0.51       14.95     67.71 o 
   5   6   0      149.78      205.67     82.10 o 
   6   6   0      397.55      421.35     92.27 o 
   7   6   0       82.59      120.71     71.03 o 
   8   6   0      635.88      599.76    104.07 o 
   9   6   0      224.07      222.75     87.72 o 
  10   6   0       23.34       53.27     85.98 o 
  11   6   0      658.25      524.01    122.22 o 
   1   7   0      184.18      232.03     60.04 o 
   2   7   0      294.28      310.35     66.90 o 
   3   7   0        8.24        7.75     71.14 o 
   4   7   0      682.96      932.15    138.41 o 
   5   7   0      145.00      172.07     88.06 o 
   6   7   0       21.72       53.05     79.52 o 
   7   7   0     1705.48     1881.28    178.98 o 
   8   7   0       34.12       24.95     87.21 o 
   9   7   0      159.37      206.80    107.22 o 
   0   8   0      332.37      297.83     97.05 o 
   1   8   0        0.23      -24.07     52.89 o 
   2   8   0       52.07       33.04     81.88 o 
   3   8   0      684.17      825.05    130.99 o 
   4   8   0        1.63       -3.48     88.67 o 
   5   8   0      651.57      757.95    135.04 o 
   6   8   0      303.40      437.02    110.87 o 
 -16   1   1      245.78      312.47     72.35 o 
 -15   1   1      969.66      842.80     91.99 o 
 -14   1   1       13.72      154.08     76.76 o 
 -13   1   1      124.12      182.00     54.53 o 
 -12   1   1     3522.96     3626.33    146.41 o 
 -11   1   1       40.65      115.13     43.63 o 
 -10   1   1     1827.96     1729.97     91.68 o 
  -9   1   1     3970.30     4203.60    128.52 o 
  -8   1   1     1203.31      951.59     60.58 o 
  -7   1   1     1014.67      938.26    125.45 o 
  -6   1   1     4854.45     5067.24    251.33 o 
  -5   1   1     2121.51     2046.76     61.26 o 
  -4   1   1     1266.91     1162.93     40.89 o 
  -3   1   1     7692.57     6893.83     72.31 o 
  -2   1   1     9737.94     9699.88    317.53 o 
  -1   1   1    21108.11    21926.21    136.09 o 
   0   1   1        3.06        6.16      6.21 o 
   1   1   1     5290.68     5584.49    234.47 o 
   2   1   1    17257.09    17004.73    133.99 o 
   3   1   1      385.56      361.52     22.05 o 
   4   1   1      670.09      550.88     32.19 o 
   5   1   1     7850.86     7677.16    133.79 o 
   6   1   1     1312.42     1085.02     58.52 o 
   7   1   1      175.52      165.44     47.15 o 
   8   1   1     4403.78     4604.80    138.54 o 
   9   1   1     1402.91     1706.19    117.50 o 
  10   1   1      172.10      191.47     46.58 o 
  11   1   1     2555.35     3178.67    140.79 o 
  12   1   1      539.33      503.37     72.08 o 
  13   1   1     1030.11      769.56     85.54 o 
  14   1   1       85.61      176.23     85.92 o 
  15   1   1      243.93      322.99     75.52 o 
 -16   2   1        3.03       52.65     58.27 o 
 -15   2   1        5.97       50.65     52.66 o 
 -14   2   1       11.41       52.14     49.30 o 
 -13   2   1      102.69      165.21     51.42 o 
 -12   2   1        9.77       26.05     41.95 o 
 -11   2   1      165.63      187.33     47.58 o 
 -10   2   1       17.31        3.78     34.94 o 
  -8   2   1       89.97       73.87     29.66 o 
  -7   2   1     1954.48     1705.84    118.71 o 
  -5   2   1       84.97      107.43     26.75 o 
  -4   2   1       25.84       26.27     12.84 o 
  -3   2   1      744.92      719.74     27.39 o 
  -2   2   1      414.08      428.98     18.68 o 
  -1   2   1     9795.13    10480.54    391.91 o 
   0   2   1        0.91       -2.46      7.07 o 
   1   2   1      374.37      394.32     26.13 o 
   2   2   1      424.34      430.57     20.33 o 
   3   2   1       70.83       65.09     14.08 o 
   4   2   1      856.59      748.87     38.44 o 
   5   2   1     1295.38     1050.43     85.84 o 
   7   2   1      190.91      218.58     41.84 o 
   8   2   1      875.76      810.04     63.32 o 
   9   2   1        3.94       34.49     36.42 o 
  10   2   1       11.70       56.27     41.97 o 
  11   2   1      153.30      170.17     50.56 o 
  12   2   1      339.72      277.87     62.03 o 
  13   2   1       20.82      -17.42     48.00 o 
  14   2   1       24.76       38.02     51.25 o 
  15   2   1       96.24      121.04     61.35 o 
 -15   3   1      636.38      565.76     72.87 o 
 -14   3   1       53.70      227.27     52.60 o 
 -13   3   1      323.88      326.48     56.76 o 
 -12   3   1     2347.31     1992.32     93.60 o 
 -11   3   1      929.96      937.79     63.40 o 
 -10   3   1       50.33       57.05     31.94 o 
  -9   3   1     4393.25     3758.20     99.03 o 
  -8   3   1     3026.14     2989.85    230.87 o 
  -7   3   1      478.97      475.56     35.45 o 
  -6   3   1     3769.44     4802.26    803.05 o 
  -5   3   1     2345.69     2356.68     59.65 o 
  -4   3   1     5138.69     4872.68    162.12 o 
  -3   3   1     1040.99     1021.31     33.89 o 
  -2   3   1      202.28      156.71     16.35 o 
  -1   3   1     6029.32     5520.91    206.66 o 
   0   3   1      241.31      226.29     16.51 o 
   1   3   1      128.55       98.65     18.32 o 
   2   3   1    11834.79     9642.29   1778.50 o 
   3   3   1      968.93     1202.67     62.54 o 
   4   3   1     1431.13     1793.77    246.89 o 
   5   3   1    13220.06    12297.63   1380.47 o 
   6   3   1      827.23      754.02     91.32 o 
   7   3   1     1883.32     2471.09     93.90 o 
   8   3   1     1974.47     2858.90    109.28 o 
   9   3   1      137.41      132.88     44.04 o 
  10   3   1      694.17      824.82     74.74 o 
  12   3   1       79.21      235.64     62.44 o 
  13   3   1      647.53      545.12     79.29 o 
  14   3   1       25.19      174.48     73.61 o 
 -14   4   1        8.46       19.13     48.85 o 
 -13   4   1      568.85      539.70     63.35 o 
 -12   4   1       11.53       50.62     41.21 o 
 -11   4   1       21.67       45.38     38.91 o 
 -10   4   1        1.39       52.36     33.01 o 
  -9   4   1        5.25       40.44     28.86 o 
  -8   4   1       34.16       44.89     28.04 o 
  -7   4   1     1408.79     1564.95     60.89 o 
  -6   4   1       85.12       88.15     26.44 o 
  -5   4   1     1257.53     1154.32     46.62 o 
  -4   4   1     1661.93     1658.39     50.10 o 
  -3   4   1      120.75      108.63     18.53 o 
  -2   4   1     4003.91     3642.70     72.12 o 
  -1   4   1     2090.00     2261.17     93.56 o 
   0   4   1      504.61      512.70     50.32 o 
   1   4   1       62.70       57.89     36.84 o 
   2   4   1      108.30      115.65     23.71 o 
   3   4   1     1058.05     1100.04     56.11 o 
   5   4   1       69.43       90.25     22.31 o 
   6   4   1     1942.12     2038.41    251.64 o 
   7   4   1        6.56       21.13     27.57 o 
   8   4   1        0.36       -3.98     28.61 o 
   9   4   1      236.20      145.48     38.63 o 
  10   4   1       76.60       70.49     42.10 o 
  11   4   1       79.71       71.74     42.75 o 
  12   4   1       44.30      179.12     52.17 o 
  13   4   1       32.37       46.51     50.37 o 
 -13   5   1      487.83      538.51     86.03 o 
 -12   5   1      293.40      396.17     69.18 o 
 -11   5   1       22.74      104.47     52.09 o 
 -10   5   1      868.42      925.52     77.60 o 
  -9   5   1      619.37      757.11     69.23 o 
  -8   5   1      167.21      219.67     36.63 o 
  -7   5   1      878.33      998.94    133.35 o 
  -6   5   1      779.67      869.55     61.25 o 
  -5   5   1      429.47      435.68     49.23 o 
  -4   5   1      513.28      409.88     46.81 o 
  -3   5   1      861.37      721.46     46.08 o 
  -2   5   1     1314.90     1206.95     79.94 o 
  -1   5   1      453.08      438.67     56.52 o 
   0   5   1     1621.63     1437.07    209.10 o 
   1   5   1     1776.60     1484.06     96.71 o 
   2   5   1      706.69      662.59     41.53 o 
   3   5   1        1.35       94.35     56.81 o 
   4   5   1      107.83      167.12     37.59 o 
   5   5   1     1293.42     1179.86     69.68 o 
   6   5   1     1268.99     1291.18     77.44 o 
   7   5   1       64.66       85.92     41.81 o 
   8   5   1     1546.57     1386.60     91.43 o 
   9   5   1     1923.26     2062.67    112.28 o 
  10   5   1      523.14      415.45     70.64 o 
  11   5   1      579.99      583.41     83.62 o 
  12   5   1     1090.26     1103.66    108.96 o 
 -12   6   1      126.94       68.56    103.06 o 
 -11   6   1      356.26      289.06    108.46 o 
 -10   6   1       84.13      108.12     80.53 o 
  -9   6   1      363.73      440.40    104.02 o 
  -8   6   1      289.32      286.87     87.27 o 
  -7   6   1       71.52      114.13     77.21 o 
  -6   6   1      378.54      536.88    105.98 o 
  -4   6   1       35.47       58.84     73.00 o 
  -3   6   1      634.09      560.19     70.30 o 
  -2   6   1       22.12       58.26     46.14 o 
  -1   6   1       84.42       73.01     46.48 o 
   0   6   1       15.58       18.52     42.98 o 
   1   6   1      618.88      528.96     65.03 o 
   2   6   1      530.90      716.53    113.79 o 
   3   6   1        1.98       42.48     69.91 o 
   4   6   1     1669.39     1628.79    147.68 o 
   5   6   1     1482.47     1434.53    140.94 o 
   6   6   1      381.72      313.96     87.49 o 
   7   6   1       48.07      106.83     71.54 o 
   8   6   1     1074.84      934.46    127.17 o 
   9   6   1      355.60      301.60    100.87 o 
  10   6   1       69.71       58.72     96.54 o 
  11   6   1      154.89      126.44    118.06 o 
 -10   7   1       57.13       37.26    102.05 o 
  -9   7   1      743.60      560.76    120.99 o 
  -8   7   1      154.43      235.74    102.61 o 
  -7   7   1      207.58      195.28     92.72 o 
  -6   7   1      953.86      910.80    137.90 o 
  -5   7   1      638.73      757.11    126.55 o 
  -4   7   1     1061.84      870.79    134.70 o 
  -3   7   1        2.83       19.67     78.67 o 
  -2   7   1      205.78      188.64     58.05 o 
  -1   7   1     1643.30     1328.39     98.51 o 
   0   7   1      186.40      337.22     98.12 o 
   1   7   1       13.86       57.62     54.10 o 
   2   7   1     1572.97     1345.74    155.15 o 
   3   7   1      339.41      453.54    106.04 o 
   4   7   1       32.55      112.61     82.21 o 
   5   7   1      355.66      391.79    102.11 o 
   6   7   1       80.32      169.76     86.48 o 
   7   7   1      223.65      218.71     86.76 o 
   8   7   1      111.36      212.92     96.26 o 
   9   7   1       39.48       59.51    105.31 o 
  -7   8   1       44.48      129.25    115.87 o 
  -6   8   1       12.30       72.66     87.49 o 
  -5   8   1     1208.37      949.07    144.08 o 
  -4   8   1      202.12      249.05    101.82 o 
  -3   8   1       68.36      187.07     86.03 o 
  -2   8   1      888.21      823.23     90.36 o 
  -1   8   1      267.73      295.97     68.10 o 
   0   8   1      404.24      310.71     69.34 o 
   1   8   1      390.34      516.20    110.93 o 
   2   8   1      179.52      163.64     98.56 o 
   3   8   1      467.59      459.95    111.04 o 
   5   8   1       17.07       27.48     86.82 o 
   6   8   1      420.94      470.91    123.85 o 
 -16   0   2      119.84      115.14     87.61 o 
 -15   0   2      326.17      234.11     87.49 o 
 -14   0   2      237.07      271.59     89.46 o 
 -13   0   2     2112.32     1793.61    161.95 o 
 -12   0   2      295.59      281.31     80.30 o 
 -11   0   2      703.51      628.48     92.50 o 
 -10   0   2     4013.47     3481.97    179.60 o 
  -9   0   2     3641.01     3527.55    168.53 o 
  -8   0   2     1861.71     1988.27    118.79 o 
  -7   0   2     6179.38     6170.14    188.25 o 
  -6   0   2     9794.56     9833.85    219.10 o 
  -5   0   2     1796.22     1762.42     85.75 o 
  -4   0   2     3265.94     3086.36     55.13 o 
  -3   0   2    17014.05    18093.75    259.90 o 
  -2   0   2     5274.24     5283.90    125.09 o 
  -1   0   2      101.63      107.67     21.35 o 
   0   0   2     9501.37     9712.69    170.33 o 
   1   0   2    23261.23    25821.43    308.56 o 
   2   0   2     2354.94     2449.57     83.17 o 
   3   0   2     4561.88     4663.18    121.83 o 
   4   0   2     1603.85     1396.04     74.57 o 
   5   0   2      637.25      675.63     61.53 o 
   6   0   2     1497.65     1337.99     92.78 o 
   7   0   2      357.61      309.63     58.67 o 
   8   0   2       20.47       -3.32     39.11 o 
   9   0   2     2747.63     2122.24    154.31 o 
  10   0   2     1941.34     1798.89    154.65 o 
  11   0   2      977.67      877.98    122.90 o 
  12   0   2     2071.92     1889.26    173.92 o 
  13   0   2      140.85      130.15     82.21 o 
  14   0   2      681.79      767.84    140.32 o 
  15   0   2       89.03       33.89     98.45 o 
 -16   1   2      179.51      252.32     68.07 o 
 -15   1   2      369.35      350.25     68.17 o 
 -14   1   2      102.28      178.20     55.39 o 
 -13   1   2      229.33      278.31     59.55 o 
 -12   1   2      309.92      240.89     54.35 o 
 -11   1   2        2.12       33.28     35.70 o 
 -10   1   2       73.68       71.61     35.84 o 
  -9   1   2      173.70      164.23     36.57 o 
  -8   1   2       41.05       76.07     29.35 o 
  -7   1   2      704.70      597.54     71.28 o 
  -6   1   2     2968.77     2850.24     64.21 o 
  -5   1   2      968.08      862.24     33.84 o 
  -4   1   2      634.89      530.88     34.03 o 
  -3   1   2       21.78       30.35     12.87 o 
  -2   1   2    17341.92    17583.00    185.78 o 
  -1   1   2     1386.66     1353.89     46.38 o 
   0   1   2     2094.74     2043.82     43.68 o 
   1   1   2      600.64      582.42     52.79 o 
   2   1   2     1192.04     1180.40     77.10 o 
   3   1   2      522.39      470.55     51.81 o 
   4   1   2     2630.70     2822.97    106.40 o 
   5   1   2     1545.09     1495.64    103.82 o 
   6   1   2      236.97      230.95     38.86 o 
   7   1   2      829.61      764.64     58.44 o 
   8   1   2      195.16      153.09     37.83 o 
   9   1   2       15.84       15.50     34.61 o 
  10   1   2       55.06       43.52     42.95 o 
  11   1   2       11.75       70.92     47.18 o 
  12   1   2      147.83      173.35     57.30 o 
  13   1   2       17.91       42.32     54.22 o 
  14   1   2       95.51       80.67     62.34 o 
  15   1   2       25.05       13.77     64.03 o 
 -16   2   2      126.72      172.73     65.22 o 
 -15   2   2       25.92       47.86     45.29 o 
 -14   2   2     2135.64     2078.45    107.11 o 
 -13   2   2      246.08      264.68     51.02 o 
 -12   2   2       52.94       40.92     37.87 o 
 -11   2   2     4125.79     3326.07    106.08 o 
 -10   2   2      212.43      188.19     34.93 o 
  -9   2   2        8.68       18.49     25.43 o 
  -8   2   2     2907.04     2614.97    168.16 o 
  -7   2   2     1520.19     1510.83     55.33 o 
  -6   2   2     1702.83     1565.41     57.04 o 
  -5   2   2      275.13      226.99     23.13 o 
  -4   2   2     3429.78     3403.05     68.76 o 
  -3   2   2     6502.23     6533.17    135.03 o 
  -2   2   2     7486.59     7868.18    211.95 o 
  -1   2   2     9774.56    10163.89    136.08 o 
   0   2   2     4964.10     4692.25     89.74 o 
   1   2   2      954.38      922.48    105.39 o 
   2   2   2     2549.95     2562.60    103.06 o 
   3   2   2    15022.93    16399.41    167.72 o 
   4   2   2      524.95      518.85     35.12 o 
   5   2   2     2084.68     2457.52     79.91 o 
   6   2   2     3091.87     3069.78     99.92 o 
   7   2   2     1523.01     1398.75     76.74 o 
   8   2   2     3373.81     2543.08    178.42 o 
   9   2   2        4.33       25.04     37.90 o 
  10   2   2     1816.62     1807.22    338.57 o 
  11   2   2     3018.76     2821.33    141.73 o 
  12   2   2       81.04       91.63     52.98 o 
  13   2   2      446.30      551.73     83.07 o 
  14   2   2     1370.23     1167.68    112.89 o 
 -15   3   2      401.44      412.80     65.71 o 
 -14   3   2       33.58        8.80     45.34 o 
 -13   3   2      219.11      231.00     48.95 o 
 -12   3   2      866.09      654.91     59.49 o 
 -11   3   2       10.66       22.06     34.08 o 
 -10   3   2      745.25      610.17     59.48 o 
  -9   3   2       14.60        7.03     28.24 o 
  -8   3   2      482.98      437.29     39.30 o 
  -7   3   2     2035.08     1931.33     83.45 o 
  -6   3   2       74.98       82.47     22.60 o 
  -5   3   2      892.94      858.36     41.22 o 
  -4   3   2     3905.46     3834.31    118.26 o 
  -3   3   2      214.36      217.42     20.67 o 
  -2   3   2      335.19      405.18     27.18 o 
  -1   3   2       70.30       68.68     14.88 o 
   0   3   2       13.01        5.37     12.28 o 
   1   3   2      992.42     1056.81     31.19 o 
   2   3   2       13.37        3.34     12.36 o 
   3   3   2      647.44      570.00     32.99 o 
   4   3   2     3460.43     3835.51     90.24 o 
   5   3   2       48.69       56.38     24.68 o 
   6   3   2      908.92      808.38     56.87 o 
   7   3   2     3508.90     3365.25    166.00 o 
   8   3   2       36.67       63.29     39.85 o 
   9   3   2      299.08      313.83     56.83 o 
  10   3   2     1478.53     1256.82     94.35 o 
  11   3   2      285.14      289.40     62.54 o 
  12   3   2      207.35      146.19     61.47 o 
  13   3   2       49.83       -9.73     54.61 o 
  14   3   2      157.86      138.19     70.77 o 
 -15   4   2        2.59       -3.87     52.58 o 
 -14   4   2      672.48      586.33     69.06 o 
 -13   4   2      212.38      177.95     49.28 o 
 -12   4   2      261.66      297.38     49.35 o 
 -11   4   2      348.59      367.57     47.80 o 
 -10   4   2      853.72      753.68     55.76 o 
  -9   4   2     1240.59     1184.17    100.98 o 
  -8   4   2      176.48      182.50     34.68 o 
  -7   4   2     1950.85     1854.70     68.94 o 
  -6   4   2     2445.97     2273.07    122.53 o 
  -5   4   2     1964.32     1857.01     94.74 o 
  -4   4   2      849.73      806.13     37.01 o 
  -3   4   2     3660.24     3477.62     65.98 o 
  -2   4   2     4316.14     4534.35    115.72 o 
  -1   4   2      168.15      138.21     17.84 o 
   0   4   2     5727.71     5580.11     86.31 o 
   1   4   2     2299.14     2291.14     45.71 o 
   2   4   2      220.63      220.31     20.34 o 
   3   4   2     3870.63     3746.21    125.93 o 
   4   4   2     1959.25     1768.43    278.81 o 
   5   4   2      923.32      901.90     48.69 o 
   6   4   2     1155.78      999.74     88.20 o 
   7   4   2      820.35      697.95     70.80 o 
   8   4   2      443.82      434.14     58.34 o 
   9   4   2      646.00      626.48     68.49 o 
  10   4   2       46.63       51.34     64.29 o 
  11   4   2      304.63      340.41     65.59 o 
  12   4   2      404.00      381.88     73.82 o 
  13   4   2       25.58       28.18     60.99 o 
 -13   5   2      303.47      361.95     76.71 o 
 -12   5   2        3.04       40.29     55.69 o 
 -11   5   2        2.14        7.70     48.44 o 
 -10   5   2       91.92      106.83     38.90 o 
  -9   5   2       39.95       48.37     31.89 o 
  -8   5   2        8.76       28.12     33.75 o 
  -7   5   2        8.28        4.79     30.20 o 
  -6   5   2      436.18      385.94     40.58 o 
  -5   5   2      251.70      245.58     35.79 o 
  -4   5   2      909.53      846.54     41.05 o 
  -3   5   2      789.65      596.08     34.90 o 
  -2   5   2      672.74      652.79     64.67 o 
  -1   5   2      591.80      532.03     29.89 o 
   0   5   2      137.07      105.96     23.03 o 
   1   5   2      758.31      760.53     44.22 o 
   2   5   2      280.80      291.87     38.10 o 
   3   5   2        0.46      -23.21     31.53 o 
   4   5   2     1120.13     1046.79     67.66 o 
   5   5   2      189.53      152.29     42.88 o 
   6   5   2       10.08        0.73     40.52 o 
   7   5   2      200.97      197.19     49.51 o 
   8   5   2      272.00      297.66     63.11 o 
   9   5   2        1.17       -6.24     53.95 o 
  10   5   2      221.34      169.09     65.92 o 
  11   5   2       69.04      133.57     70.58 o 
  12   5   2       18.02       -0.17     69.18 o 
 -12   6   2        1.90       90.64    103.85 o 
 -11   6   2      429.96      368.52    113.06 o 
 -10   6   2       17.61       48.66     75.08 o 
  -9   6   2      564.46      489.12    108.29 o 
  -8   6   2      488.49      507.38     99.18 o 
  -7   6   2       49.73       94.18     78.33 o 
  -6   6   2     1046.24     1086.91    137.51 o 
  -5   6   2      115.49      103.73     78.95 o 
  -4   6   2      304.49      294.87     57.37 o 
  -3   6   2     1275.41     1153.45     86.62 o 
  -2   6   2      223.38      223.26     56.15 o 
  -1   6   2      299.02      216.89     54.22 o 
   0   6   2     2162.57     2087.28    114.24 o 
   1   6   2       48.05       40.24     62.09 o 
   2   6   2      107.15      169.03     75.13 o 
   3   6   2      367.18      404.15     91.32 o 
   4   6   2       45.78       37.93     67.04 o 
   5   6   2       11.76      -36.69     63.95 o 
   6   6   2      276.21      299.63     87.05 o 
   7   6   2      168.61      148.35     84.18 o 
   8   6   2     1126.98     1099.78    146.44 o 
   9   6   2      412.52      394.65    127.28 o 
  10   6   2       34.56      -11.13    116.83 o 
 -10   7   2      957.50      735.53    144.53 o 
  -9   7   2      148.37      143.52     96.82 o 
  -8   7   2       46.23       63.56     90.81 o 
  -7   7   2      669.70      640.45    121.38 o 
  -6   7   2      425.15      304.97    103.29 o 
  -5   7   2       12.44       21.80     82.27 o 
  -4   7   2      502.26      359.98     98.62 o 
  -3   7   2       75.00       48.10     52.07 o 
  -2   7   2      188.96      207.62     59.55 o 
  -1   7   2      580.81      510.87     72.05 o 
   0   7   2      230.36      204.88     92.10 o 
   1   7   2      390.91      361.22     99.75 o 
   2   7   2      623.71      663.94    118.85 o 
   3   7   2      797.81      775.48    123.29 o 
   4   7   2      996.50      827.74    127.56 o 
   5   7   2      393.04      399.37    104.41 o 
   6   7   2       60.87       95.19     84.68 o 
   7   7   2      900.36      803.86    137.40 o 
   8   7   2      131.71      185.55     97.38 o 
  -7   8   2       91.20       76.48    109.75 o 
  -6   8   2      314.75      257.43    112.28 o 
  -5   8   2      412.46      345.54    107.05 o 
  -4   8   2      103.66      127.28     91.32 o 
  -3   8   2     1026.37      988.21     97.70 o 
  -2   8   2      158.15      174.11     61.96 o 
  -1   8   2        7.11       52.02     55.11 o 
   0   8   2      687.27      730.53    126.89 o 
   1   8   2        7.29       50.46     86.09 o 
   2   8   2       72.04       75.69     88.90 o 
   3   8   2      206.15      123.18     96.37 o 
   4   8   2      106.67       94.74     90.59 o 
   5   8   2        2.53       11.63     89.57 o 
 -16   1   3        3.45       27.09     55.80 o 
 -15   1   3     1110.98     1028.21     99.29 o 
 -14   1   3       33.95       19.34     44.62 o 
 -13   1   3        5.35       14.62     45.04 o 
 -12   1   3     2463.84     2279.39     96.99 o 
 -11   1   3        2.24       -1.97     29.43 o 
 -10   1   3       77.65       96.74     30.03 o 
  -9   1   3     8466.59     8620.39    139.34 o 
  -8   1   3      199.20      189.85     28.21 o 
  -7   1   3     1707.97     1569.44     53.73 o 
  -6   1   3     5443.84     5473.46     96.26 o 
  -5   1   3      280.53      255.40     32.20 o 
  -4   1   3     1836.88     1751.47     51.08 o 
  -3   1   3      424.71      431.95     27.19 o 
  -2   1   3     3015.31     3220.58     86.76 o 
  -1   1   3     4779.46     4789.78    445.20 o 
   0   1   3        1.83       -7.50     12.39 o 
   1   1   3      233.30      219.70     24.92 o 
   2   1   3    12621.45    13351.10    176.07 o 
   3   1   3     1392.74     1538.41     58.23 o 
   4   1   3      197.96      220.07     27.26 o 
   5   1   3     7072.18     7363.07    144.74 o 
   6   1   3      870.79      932.71     59.42 o 
   7   1   3      543.74      599.90     55.24 o 
   8   1   3     4222.86     4354.11    154.23 o 
   9   1   3       32.08       18.09     35.09 o 
  10   1   3     2465.23     1870.46    115.76 o 
  11   1   3      656.53      763.37     87.52 o 
  12   1   3        8.09      -20.01     54.10 o 
  13   1   3     1075.15     1042.59    109.33 o 
  14   1   3       55.79       62.30     66.90 o 
 -16   2   3      255.42      221.91     68.55 o 
 -15   2   3        9.91        7.32     47.69 o 
 -14   2   3      225.34      208.05     49.96 o 
 -13   2   3      255.38      204.83     48.06 o 
 -12   2   3      314.77      325.42     48.20 o 
 -11   2   3      172.28      195.59     39.67 o 
 -10   2   3      322.64      336.62     39.65 o 
  -9   2   3        4.28        4.02     24.22 o 
  -8   2   3     1065.68     1004.76     62.91 o 
  -7   2   3      113.33      146.79     25.45 o 
  -6   2   3      885.19      942.42     45.26 o 
  -5   2   3     1881.30     1833.37     59.28 o 
  -4   2   3     1730.93     1742.77     42.05 o 
  -3   2   3      290.35      324.20     20.16 o 
  -2   2   3       34.13       27.60     13.92 o 
  -1   2   3      665.44      705.87     41.77 o 
   0   2   3      765.09      770.42     41.96 o 
   1   2   3      292.94      304.48     28.59 o 
   2   2   3       80.23       80.23     19.21 o 
   3   2   3      234.38      182.36     23.72 o 
   4   2   3      289.30      339.71     31.27 o 
   5   2   3      385.28      422.80     38.44 o 
   6   2   3      737.21      748.08     54.63 o 
   7   2   3       40.53       83.69     32.66 o 
   8   2   3       60.55       58.92     35.67 o 
   9   2   3     1481.27     1232.33    146.16 o 
  10   2   3        1.65        4.27     44.47 o 
  11   2   3       75.17      127.76     55.36 o 
  12   2   3       65.86       84.66     60.44 o 
  13   2   3       63.28       76.10     66.07 o 
  14   2   3       32.97       53.88     68.27 o 
 -15   3   3     1110.33      911.74     83.26 o 
 -14   3   3        0.82       47.98     45.32 o 
 -13   3   3      139.82      131.78     44.78 o 
 -12   3   3     1194.93     1186.79     73.02 o 
 -11   3   3      129.74      112.98     37.51 o 
 -10   3   3       67.59       72.21     32.90 o 
  -9   3   3      858.99      751.99     53.36 o 
  -8   3   3      337.70      387.53     38.99 o 
  -7   3   3     1409.92     1205.19     56.43 o 
  -6   3   3     1921.77     1770.69     63.35 o 
  -5   3   3      346.87      283.16     50.27 o 
  -4   3   3     4887.41     4772.77    356.25 o 
  -3   3   3     2867.38     2825.49    104.38 o 
  -2   3   3     1020.12     1021.59     43.62 o 
  -1   3   3     4814.17     4922.50     85.65 o 
   0   3   3     1058.07      962.65     39.32 o 
   1   3   3      365.31      345.34     28.89 o 
   2   3   3     7843.55     8188.82    150.57 o 
   3   3   3       17.22       17.24     16.14 o 
   4   3   3      532.73      547.70     38.89 o 
   5   3   3     5964.00     6629.84    202.50 o 
   6   3   3       36.91       40.96     30.16 o 
   7   3   3      113.97      156.02     40.33 o 
   8   3   3     2326.07     2292.15    129.05 o 
   9   3   3      295.36      257.99     72.21 o 
  10   3   3        3.98       -2.14     48.05 o 
  11   3   3      430.53      453.34     78.19 o 
  12   3   3      149.95      148.08     67.54 o 
  13   3   3      408.78      437.75     86.92 o 
 -15   4   3       54.03       52.32     52.78 o 
 -14   4   3      497.21      401.65     62.58 o 
 -13   4   3        3.77       29.25     42.46 o 
 -12   4   3        1.10       13.65     40.74 o 
 -11   4   3      480.32      535.06     55.35 o 
 -10   4   3       20.56       29.24     32.02 o 
  -9   4   3       85.51      117.38     34.20 o 
  -8   4   3      373.44      376.08     42.80 o 
  -7   4   3      170.12      157.73     31.30 o 
  -6   4   3      657.16      615.67     44.33 o 
  -5   4   3      669.07      713.86     53.52 o 
  -4   4   3     1158.30     1125.27     51.46 o 
  -3   4   3      267.80      263.32     26.69 o 
  -2   4   3     1871.26     1888.27     52.01 o 
  -1   4   3     1027.99      988.86     40.63 o 
   0   4   3      417.80      416.64     28.37 o 
   1   4   3      854.01      794.77     34.17 o 
   2   4   3     1300.58     1424.60     45.15 o 
   3   4   3       56.90       71.02     28.57 o 
   4   4   3      310.24      327.44     34.84 o 
   5   4   3      431.11      521.86     66.20 o 
   6   4   3       14.42       33.34     35.52 o 
   7   4   3     1210.15     1152.25     78.23 o 
   8   4   3        8.18      -22.49     41.68 o 
   9   4   3      777.60      772.65     77.92 o 
  10   4   3      146.53      111.18     62.43 o 
  11   4   3        0.32      -25.84     55.26 o 
  12   4   3      404.26      369.18     79.70 o 
 -14   5   3       11.01       46.75     72.38 o 
 -13   5   3       44.07      112.78     65.24 o 
 -12   5   3     1675.43     1742.81    117.56 o 
 -11   5   3      315.14      318.20     51.52 o 
 -10   5   3       24.84       33.03     35.56 o 
  -9   5   3     1995.48     1786.99    133.74 o 
  -8   5   3      376.41      353.97     45.35 o 
  -7   5   3      118.63      132.13     39.67 o 
  -6   5   3     1396.76     1355.20     63.60 o 
  -5   5   3       18.67       49.36     29.16 o 
  -4   5   3     1142.08      996.37     45.12 o 
  -3   5   3      952.40      931.09     43.87 o 
  -2   5   3      137.64      133.47     29.98 o 
  -1   5   3     5860.48     5937.89    218.48 o 
   0   5   3       79.20       79.12     26.24 o 
   1   5   3      309.77      291.14     33.21 o 
   2   5   3     5669.87     5575.66    122.22 o 
   3   5   3      453.72      481.87     49.56 o 
   4   5   3       11.77       11.46     34.95 o 
   5   5   3     1443.79     1512.58     90.70 o 
   6   5   3       27.00       21.80     42.37 o 
   7   5   3      560.64      501.31     70.19 o 
   8   5   3      341.25      426.07     73.56 o 
   9   5   3       13.43      -15.28     60.30 o 
  10   5   3     1093.62      955.42    106.04 o 
  11   5   3      217.90      131.78     75.64 o 
 -12   6   3      108.10       92.83    112.61 o 
 -11   6   3      233.02      227.59    105.53 o 
 -10   6   3       72.71       43.27     80.41 o 
  -9   6   3      147.42       46.08     87.44 o 
  -8   6   3     1122.55      872.31    127.34 o 
  -7   6   3       67.28       69.18     79.96 o 
  -6   6   3      191.10      159.65     84.80 o 
  -5   6   3     2129.85     2062.45    114.03 o 
  -4   6   3       54.23       71.36     47.38 o 
  -3   6   3       74.01       74.61     44.94 o 
  -2   6   3     2208.30     1925.79    176.34 o 
  -1   6   3      123.59      150.77     74.91 o 
   0   6   3      138.13      132.39     73.00 o 
   1   6   3      956.55     1164.29    124.86 o 
   2   6   3        3.86       77.15     65.64 o 
   3   6   3     1535.91     1416.10    137.45 o 
   4   6   3        1.77       27.98     69.62 o 
   5   6   3      127.22       73.22     74.46 o 
   6   6   3     1516.51     1451.78    164.99 o 
   7   6   3        2.93        4.83     83.39 o 
   8   6   3        0.09       -5.51     91.15 o 
   9   6   3      743.10      680.63    154.48 o 
  10   6   3        0.24      -57.94    141.10 o 
 -10   7   3      406.99      370.88    127.11 o 
  -9   7   3       94.85      117.05    100.25 o 
  -8   7   3        8.92       18.54     88.67 o 
  -7   7   3      498.95      399.49    107.89 o 
  -6   7   3      325.91      405.55    103.57 o 
  -5   7   3       20.27       46.81     80.13 o 
  -4   7   3      978.28      926.28     90.00 o 
  -3   7   3      594.75      552.13     73.17 o 
  -2   7   3      528.47      478.08     73.85 o 
  -1   7   3      695.30      687.03    111.04 o 
   0   7   3      301.68      304.85     97.67 o 
   1   7   3      215.72      234.50     94.01 o 
   2   7   3      332.52      254.39     90.75 o 
   3   7   3      420.98      448.88    104.80 o 
   4   7   3        3.10        9.27     85.02 o 
   5   7   3      987.00     1055.50    147.17 o 
   6   7   3       34.29       42.26     89.69 o 
   7   7   3        8.38       37.14     93.45 o 
  -7   8   3       92.30       69.12    105.76 o 
  -6   8   3      253.33      208.03    112.67 o 
  -5   8   3      241.25      139.14    100.19 o 
  -4   8   3       29.62       69.29     65.56 o 
  -3   8   3      444.38      477.16     77.32 o 
  -2   8   3      493.77      455.57    111.04 o 
  -1   8   3        4.89       43.78     77.94 o 
   0   8   3      277.20      271.36    104.86 o 
   1   8   3      912.16      917.88    137.45 o 
   2   8   3        1.85       19.50     81.59 o 
   3   8   3      105.48       54.00     99.80 o 
   4   8   3      648.29      594.76    133.29 o 
 -17   0   4       61.07      164.26    121.10 o 
 -16   0   4      428.55      391.11    119.53 o 
 -15   0   4       30.62       93.96     72.49 o 
 -14   0   4      312.51      465.57    105.08 o 
 -12   0   4      173.89      209.27     75.02 o 
 -11   0   4     3581.95     3749.40    112.50 o 
 -10   0   4     1292.66     1396.15    124.75 o 
  -9   0   4      723.75      719.34     45.97 o 
  -8   0   4     8041.65     8143.52    130.82 o 
  -7   0   4     4063.04     4350.06     88.96 o 
  -6   0   4     4217.15     4120.51    171.06 o 
  -5   0   4     1801.05     1654.25    105.31 o 
  -4   0   4     9482.76     9266.00    239.89 o 
  -3   0   4     4338.35     4233.52    160.60 o 
  -2   0   4     1212.35     1131.87     85.81 o 
  -1   0   4     6206.70     5982.45    189.88 o 
   0   0   4    15997.45    16684.11    315.92 o 
   1   0   4      217.09      157.23     37.09 o 
   2   0   4     3485.29     3390.09    141.89 o 
   3   0   4     5050.54     4893.18    166.50 o 
   4   0   4     3647.28     3771.71    149.14 o 
   5   0   4       70.13       91.20     36.69 o 
   6   0   4      876.03      889.22     85.75 o 
   7   0   4     7812.25     8231.41    271.31 o 
   8   0   4     4077.40     4233.85    214.04 o 
   9   0   4      251.13      317.27     78.39 o 
  10   0   4     4394.63     4338.21    251.98 o 
  11   0   4     1944.62     1597.27    170.55 o 
  12   0   4      132.36      151.33     99.18 o 
  13   0   4     1298.22     1356.59    183.03 o 
 -16   1   4      120.93      123.01     63.47 o 
 -15   1   4      257.44      195.82     59.54 o 
 -14   1   4      210.62      214.74     57.83 o 
 -13   1   4      201.46      151.20     51.30 o 
 -12   1   4       18.01       27.52     35.18 o 
 -11   1   4       61.53       74.51     32.00 o 
 -10   1   4       70.75       94.19     30.06 o 
  -9   1   4      133.87      133.41     29.46 o 
  -8   1   4      295.46      256.12     31.86 o 
  -7   1   4      844.11      811.48     63.58 o 
  -6   1   4      459.17      400.41     32.46 o 
  -5   1   4      718.96      680.82     37.57 o 
  -4   1   4     1484.82     1474.72     68.99 o 
  -3   1   4     1336.55     1292.53     64.17 o 
  -2   1   4        1.51       -1.41     16.62 o 
  -1   1   4     1807.55     1811.54     74.18 o 
   0   1   4       31.78       20.16     18.22 o 
   1   1   4       24.42       52.49     20.82 o 
   2   1   4      773.69      896.64     73.05 o 
   3   1   4     2539.63     2892.35     90.20 o 
   4   1   4       12.43       -1.58     20.90 o 
   5   1   4     1904.14     2027.52     81.65 o 
   6   1   4     1713.67     1570.52    205.22 o 
   7   1   4      397.63      460.57     51.26 o 
   8   1   4      349.57      335.35     50.70 o 
   9   1   4        2.71       13.26     38.03 o 
  10   1   4       59.69       65.67     50.08 o 
  11   1   4        1.16      -14.05     48.30 o 
  12   1   4       24.31       38.67     56.42 o 
  13   1   4       15.99       17.31     68.86 o 
 -16   2   4      339.94      287.97     74.94 o 
 -15   2   4        6.08       38.29     49.66 o 
 -14   2   4      500.20      407.16     68.61 o 
 -13   2   4     1277.99     1109.42     93.03 o 
 -12   2   4      267.22      273.37     44.85 o 
 -11   2   4        4.44       71.69     34.22 o 
 -10   2   4     4101.46     3873.19    105.69 o 
  -9   2   4     1491.30     1424.41     69.74 o 
  -8   2   4        9.63       10.53     24.86 o 
  -7   2   4     4647.17     4489.10    382.82 o 
  -6   2   4     3443.11     3338.77    157.91 o 
  -5   2   4      367.66      272.34     28.57 o 
  -4   2   4     1976.05     1763.10     42.67 o 
  -3   2   4     1853.78     1750.19    133.77 o 
  -2   2   4     3110.51     2812.45    120.34 o 
  -1   2   4       52.64       33.13     20.85 o 
   0   2   4       18.00       -6.68     19.13 o 
   1   2   4     4342.85     4115.70    108.91 o 
   2   2   4      472.04      463.64     43.97 o 
   3   2   4      226.98      183.33     28.68 o 
   4   2   4     5372.10     5379.66    122.88 o 
   5   2   4     1536.63     1534.57     71.06 o 
   6   2   4     1826.48     1926.27     86.70 o 
   7   2   4     1813.32     1820.95     93.27 o 
   8   2   4     1758.33     1794.38    100.16 o 
   9   2   4      865.33      815.40     80.48 o 
  10   2   4       77.55      113.29     51.75 o 
  11   2   4      327.08      205.07     64.33 o 
  12   2   4      487.60      377.84     79.87 o 
  13   2   4      193.09      280.03     79.69 o 
 -16   3   4      127.63      189.75     68.56 o 
 -15   3   4       29.54       14.07     48.83 o 
 -14   3   4      460.00      453.76     64.32 o 
 -13   3   4      360.43      394.30     55.79 o 
 -12   3   4      333.86      322.26     49.25 o 
 -11   3   4      473.40      518.29     51.44 o 
 -10   3   4      852.68      840.57     59.11 o 
  -9   3   4      924.82      834.94     76.14 o 
  -8   3   4       37.66       46.80     28.00 o 
  -7   3   4        4.70        4.78     23.47 o 
  -6   3   4     1433.60     1291.84     76.82 o 
  -5   3   4        3.32       18.81     18.21 o 
  -4   3   4     2582.83     2827.28    114.29 o 
  -3   3   4     5892.38     6038.53    132.27 o 
  -2   3   4      865.18      998.02     44.18 o 
  -1   3   4       11.69      -10.91     22.13 o 
   0   3   4     1686.60     1780.97     71.44 o 
   1   3   4        0.23        7.90     20.86 o 
   2   3   4      249.93      248.81     31.24 o 
   3   3   4       19.21       10.78     19.51 o 
   4   3   4       18.90       16.20     20.82 o 
   5   3   4      646.37      659.64     61.20 o 
   6   3   4        0.35        0.42     28.10 o 
   7   3   4       82.30       83.51     37.27 o 
   8   3   4     1151.84     1093.82     82.62 o 
   9   3   4       88.92      115.69     52.86 o 
  10   3   4       45.74       60.94     59.03 o 
  11   3   4      243.33      211.18     68.96 o 
  12   3   4       32.08       10.02     63.67 o 
 -15   4   4      141.74      109.28     56.62 o 
 -14   4   4      316.25      330.43     59.50 o 
 -13   4   4      493.04      540.60     64.31 o 
 -12   4   4      148.14      160.89     46.65 o 
 -11   4   4      475.14      417.59     50.94 o 
 -10   4   4      984.20      955.40     63.27 o 
  -9   4   4       39.68       66.79     33.19 o 
  -8   4   4     1219.88     1050.82     61.42 o 
  -7   4   4     1520.58     1444.43     67.05 o 
  -6   4   4      846.28      755.94    130.09 o 
  -5   4   4     2201.53     1966.54    122.22 o 
  -4   4   4     3335.03     3189.61    141.87 o 
  -3   4   4     6836.06     6851.68    105.65 o 
  -2   4   4     1761.87     1603.11     57.56 o 
  -1   4   4     2065.25     2014.34     63.09 o 
   0   4   4     5108.51     5285.76     98.26 o 
   1   4   4     1435.25     1482.02     54.53 o 
   2   4   4      192.24      194.33     29.21 o 
   3   4   4     1001.57      950.71     50.61 o 
   4   4   4     1726.73     1745.38     71.53 o 
   5   4   4        5.13       -2.66     26.81 o 
   6   4   4      151.36      219.85     43.45 o 
   7   4   4     1901.91     2077.57    103.97 o 
   8   4   4       99.86      100.96     47.38 o 
   9   4   4       10.20       14.09     50.68 o 
  10   4   4     1995.54     1728.03    120.30 o 
  11   4   4      779.90      837.02     98.94 o 
 -14   5   4        5.52       18.26     71.87 o 
 -13   5   4        1.82       28.32     62.09 o 
 -12   5   4       45.01       84.63     57.26 o 
 -11   5   4      309.06      235.38     47.59 o 
 -10   5   4      104.73      141.52     40.60 o 
  -9   5   4      299.87      321.60     45.18 o 
  -8   5   4      197.84      174.50     41.07 o 
  -7   5   4      619.47      634.34     52.38 o 
  -6   5   4      131.19      155.56     38.06 o 
  -5   5   4      254.48      263.27     33.61 o 
  -4   5   4      654.60      616.22     42.34 o 
  -3   5   4     1042.01     1026.22     52.83 o 
  -2   5   4        8.87      -12.83     33.09 o 
  -1   5   4      434.29      466.10     43.40 o 
   0   5   4      473.72      437.53     44.28 o 
   1   5   4      978.32      843.76     54.28 o 
   2   5   4       30.04        5.17     28.72 o 
   3   5   4       39.15       16.86     31.19 o 
   4   5   4      284.79      279.62     45.18 o 
   5   5   4       32.65      -11.18     36.02 o 
   6   5   4      696.05      725.98     76.54 o 
   7   5   4       91.17      134.59     68.28 o 
   8   5   4       36.28        0.84     69.91 o 
   9   5   4      462.15      337.78     98.00 o 
  10   5   4       41.30       71.31     94.29 o 
 -12   6   4       74.41      122.56    116.43 o 
 -11   6   4      248.09      175.44    107.16 o 
 -10   6   4      354.75      377.46    111.83 o 
  -9   6   4      415.72      424.04    107.11 o 
  -8   6   4      147.49      203.42     84.80 o 
  -7   6   4      428.63      320.53     93.96 o 
  -6   6   4       84.55      109.35     77.10 o 
  -5   6   4       44.92       19.72     51.74 o 
  -4   6   4      539.25      493.08     69.65 o 
  -3   6   4      116.49      112.93     50.20 o 
  -2   6   4      181.87      216.97     82.04 o 
  -1   6   4      227.84      301.37     79.96 o 
   0   6   4      394.48      390.49     83.39 o 
   1   6   4     1431.03     1468.13    133.18 o 
   2   6   4        3.07       38.32     64.57 o 
   3   6   4      446.29      408.87     96.77 o 
   4   6   4      973.54      954.91    136.16 o 
   5   6   4      193.85      195.33     97.22 o 
   6   6   4       96.60      105.25     95.47 o 
   7   6   4      465.33      579.59    138.24 o 
   8   6   4      116.97      274.06    126.38 o 
   9   6   4      161.36      154.76    124.64 o 
 -10   7   4       33.03       38.27    109.69 o 
  -9   7   4      413.50      426.07    119.41 o 
  -8   7   4       90.26      108.01     91.82 o 
  -7   7   4       99.52       98.34     87.72 o 
  -6   7   4      402.16      425.56    100.25 o 
  -5   7   4       60.61       57.49     74.51 o 
  -4   7   4      248.13      266.52     69.07 o 
  -3   7   4      545.09      443.15     99.75 o 
  -2   7   4       75.40       48.72     84.29 o 
  -1   7   4      307.36      328.40     93.06 o 
   0   7   4     1339.87     1213.01    138.58 o 
   1   7   4      138.73      169.20     91.48 o 
   2   7   4      356.17      327.56     98.28 o 
   3   7   4     1105.90     1045.89    140.71 o 
   4   7   4       36.29       62.32     83.45 o 
   5   7   4      358.51      281.48    108.12 o 
   6   7   4      174.90      223.77    112.84 o 
  -6   8   4      136.24      127.00    105.03 o 
  -5   8   4      230.38      212.19    111.26 o 
  -4   8   4      145.23      184.21    105.76 o 
  -3   8   4      255.55      284.62    119.02 o 
  -2   8   4      333.75      370.88    106.88 o 
  -1   8   4       52.83        6.24     84.57 o 
   0   8   4       58.93       56.92     89.69 o 
   1   8   4      323.62      342.45    108.68 o 
   2   8   4       98.99      102.78     95.92 o 
   3   8   4      152.77      147.40     99.07 o 
 -16   1   5       11.44       97.80     59.53 o 
 -15   1   5      826.95      865.93     95.91 o 
 -14   1   5       93.33      225.83     58.36 o 
 -13   1   5        1.85       45.92     44.38 o 
 -12   1   5     2160.54     2351.02    124.52 o 
 -11   1   5      110.43      267.89     42.06 o 
 -10   1   5      534.32      542.98     46.72 o 
  -9   1   5     2646.82     4356.48    212.58 o 
  -8   1   5     1033.22      891.84     48.91 o 
  -7   1   5     1774.93     2157.85     69.83 o 
  -6   1   5     2983.83     3787.22    176.23 o 
  -5   1   5     3982.38     3915.40    124.01 o 
  -4   1   5     4673.13     5036.57    139.14 o 
  -3   1   5     3388.36     3405.86    151.92 o 
  -2   1   5      442.27      466.42     46.21 o 
  -1   1   5     6650.34     7046.11    161.10 o 
   0   1   5      937.61      925.85     59.97 o 
   1   1   5     1360.65     1556.02    144.62 o 
   2   1   5     7850.15     8381.66    312.08 o 
   3   1   5     1178.23     1376.02    119.97 o 
   5   1   5     6048.03     6503.32    154.37 o 
   6   1   5      243.92      341.85     43.59 o 
   7   1   5      761.40      775.27     64.51 o 
   8   1   5     1336.07     1941.82    106.18 o 
   9   1   5      183.07      162.07     51.02 o 
  10   1   5      704.56      752.98     85.68 o 
  11   1   5      758.57      974.86    100.55 o 
  12   1   5      194.72      173.84     70.18 o 
 -16   2   5       22.15       64.15     58.48 o 
 -15   2   5      169.80      231.20     59.77 o 
 -14   2   5        6.32      -26.71     41.87 o 
 -13   2   5        3.17       13.64     43.06 o 
 -12   2   5       31.46      134.60     39.65 o 
 -11   2   5      220.77      279.16     44.02 o 
 -10   2   5      118.72      126.34     34.58 o 
  -9   2   5        5.52       34.04     25.54 o 
  -8   2   5       50.39       85.33     27.59 o 
  -7   2   5       36.30       29.04     22.88 o 
  -6   2   5       34.70      100.52     24.19 o 
  -5   2   5      103.04      199.76     35.99 o 
  -4   2   5     1802.48     1931.48     88.58 o 
  -3   2   5       26.64       29.23     25.27 o 
  -2   2   5       71.93       40.35     25.43 o 
  -1   2   5      376.59      397.92     41.87 o 
   0   2   5      137.91      248.21     73.25 o 
   1   2   5      715.95      736.92     53.68 o 
   2   2   5      216.64      250.45     35.32 o 
   3   2   5       32.39       48.92     24.05 o 
   4   2   5      102.11      106.83     27.90 o 
   5   2   5       18.82       40.34     24.88 o 
   6   2   5       81.61      121.47     32.42 o 
   7   2   5      107.01      186.92     62.97 o 
   8   2   5      412.14      466.21     61.34 o 
   9   2   5       21.40       57.49     43.60 o 
  10   2   5        1.71       38.82     48.40 o 
  11   2   5        8.98       34.66     51.30 o 
  12   2   5      176.59      174.23     69.11 o 
 -15   3   5      754.61      747.36     90.34 o 
 -14   3   5      184.32      406.57     71.39 o 
 -13   3   5       71.28      262.64     52.56 o 
 -12   3   5     1717.76     1736.74     88.22 o 
 -11   3   5      122.65      135.02     39.90 o 
 -10   3   5       98.40      234.02     40.24 o 
  -9   3   5     2465.91     3144.76    100.01 o 
  -8   3   5       38.82      105.12     30.36 o 
  -7   3   5      336.12      350.58     39.06 o 
  -6   3   5     3886.48     4117.84    106.55 o 
  -5   3   5      138.63      217.42     56.03 o 
  -4   3   5     9166.90     9261.96    145.15 o 
  -3   3   5     1860.74     1954.16    122.67 o 
  -2   3   5     1219.23     1273.70     71.12 o 
  -1   3   5     8860.19     8979.97    224.92 o 
   1   3   5     2606.03     2602.89    134.45 o 
   2   3   5     3725.89     4095.89    244.36 o 
   3   3   5      179.16      213.79     34.20 o 
   4   3   5      351.77      314.79     37.24 o 
   5   3   5     3368.19     3840.03    231.24 o 
   6   3   5      447.92      497.56     52.61 o 
   7   3   5      240.88      291.24     47.32 o 
   8   3   5      860.59     1329.19     93.23 o 
   9   3   5      608.42      577.24     75.87 o 
  10   3   5      881.13      732.06     87.68 o 
  11   3   5       72.36      325.08     75.76 o 
 -15   4   5       20.23       56.01     57.24 o 
 -14   4   5      112.24      102.11     50.36 o 
 -13   4   5      442.53      438.78     61.13 o 
 -12   4   5       40.43      225.24     47.41 o 
 -11   4   5      302.57      334.43     50.61 o 
 -10   4   5      291.55      451.27     50.40 o 
  -9   4   5        1.06       93.66     33.98 o 
  -8   4   5      880.91      822.99     57.48 o 
  -7   4   5      172.25      240.26     38.58 o 
  -6   4   5      462.62      508.18     40.38 o 
  -5   4   5     1236.53     1275.06     72.24 o 
  -4   4   5       43.12       61.38     28.24 o 
  -3   4   5      712.12      772.12     44.70 o 
  -2   4   5     1726.53     1989.20     81.29 o 
  -1   4   5      104.21      265.81     71.95 o 
   0   4   5       20.83       30.59     25.31 o 
   1   4   5       84.30       67.32     39.73 o 
   2   4   5      181.55      308.29     39.47 o 
   3   4   5      544.73      578.68     47.87 o 
   5   4   5      444.32      384.45     46.61 o 
   6   4   5      677.66      788.44     65.32 o 
   7   4   5       91.18      202.58     47.06 o 
   8   4   5      748.37      753.86     79.81 o 
   9   4   5       82.55      169.64     59.94 o 
  10   4   5       28.22       15.26     56.42 o 
 -13   5   5        0.03      -28.94     56.81 o 
 -12   5   5      423.75      655.80    106.52 o 
 -11   5   5      991.70      863.38     75.08 o 
 -10   5   5      337.38      279.34     47.88 o 
  -9   5   5      677.34      748.73     58.69 o 
  -8   5   5      891.74      790.18     60.13 o 
  -7   5   5      378.22      403.20     49.71 o 
  -6   5   5      291.81      514.46     50.79 o 
  -5   5   5      491.19      483.87     43.58 o 
  -4   5   5       83.98      208.53     47.55 o 
  -3   5   5      132.51      246.47     69.23 o 
  -2   5   5      216.37      235.40     44.14 o 
  -1   5   5      982.37      863.66     69.03 o 
   0   5   5      724.79      681.64     91.26 o 
   1   5   5      285.85      355.99     47.09 o 
   2   5   5     1307.48     1371.48     74.79 o 
   3   5   5      367.85      394.88     47.09 o 
   4   5   5      218.03      388.36     60.18 o 
   5   5   5      787.08      919.56     89.07 o 
   6   5   5       65.59      147.68     62.71 o 
   8   5   5     1251.05     1271.29    136.10 o 
   9   5   5       67.99       50.97     79.18 o 
 -12   6   5      325.74      287.10    124.98 o 
 -11   6   5      301.82      353.18    112.33 o 
 -10   6   5      240.80      311.32     98.51 o 
  -9   6   5       36.23       58.67     83.62 o 
  -8   6   5      120.04      227.59     88.45 o 
  -7   6   5      524.93      470.68     96.37 o 
  -6   6   5        0.70       26.47     68.56 o 
  -5   6   5      195.56      122.00     77.72 o 
  -4   6   5      378.70      319.13     97.83 o 
  -3   6   5      151.49      258.72     80.70 o 
  -2   6   5      131.52      145.49     66.76 o 
  -1   6   5      154.69      186.28     66.08 o 
   0   6   5      148.07      238.04     75.81 o 
   1   6   5      110.19      170.55     74.46 o 
   2   6   5       81.78       65.52     75.41 o 
   3   6   5        7.25      212.36     87.27 o 
   4   6   5      621.75      739.24    126.94 o 
   5   6   5       15.88        3.26     89.24 o 
   6   6   5       35.57       82.32     96.88 o 
   7   6   5      212.53      341.44    122.11 o 
   8   6   5        1.47       69.46    110.14 o 
  -9   7   5      617.88      675.91    128.74 o 
  -8   7   5        2.65       13.43     86.60 o 
  -7   7   5       28.61      -23.04     77.15 o 
  -6   7   5      264.17      693.38    125.65 o 
  -5   7   5       33.11       82.72     80.36 o 
  -3   7   5       40.53      314.01    105.20 o 
  -2   7   5      407.78      548.06    103.06 o 
  -1   7   5     1294.04     1090.90    129.30 o 
   0   7   5       90.51      108.79     82.94 o 
   1   7   5      208.32      199.66     84.40 o 
   2   7   5     2011.29     1769.51    159.37 o 
   3   7   5        9.04      -12.87     77.49 o 
   4   7   5       30.40       82.16     80.81 o 
   5   7   5      465.18      686.25    135.88 o 
  -2   8   5      708.16      852.30    156.56 o 
  -1   8   5       35.24       32.31     97.33 o 
   0   8   5       87.31      118.96     94.80 o 
 -16   0   6      332.73      364.76    116.27 o 
 -15   0   6      509.03      624.43    122.39 o 
 -14   0   6        0.66      100.14     72.66 o 
 -13   0   6     2382.90     2218.05    181.11 o 
 -11   0   6      126.68      213.59     67.38 o 
 -10   0   6     6783.83     6423.24    265.86 o 
  -8   0   6        8.22       36.47     34.67 o 
  -7   0   6    11805.53    11821.39    338.29 o 
  -6   0   6        3.08       28.43     39.73 o 
  -5   0   6     2355.02     2487.56    151.61 o 
  -4   0   6     5933.72     5627.25    225.28 o 
  -3   0   6      137.12      127.62     45.74 o 
  -2   0   6     7585.64     7725.49    260.97 o 
  -1   0   6     1284.22     1253.58    107.16 o 
   0   0   6       20.14       10.51     30.51 o 
   1   0   6    17684.55    18403.38    400.61 o 
   3   0   6      975.06      931.08     90.53 o 
   4   0   6    10472.71    10020.58    287.27 o 
   6   0   6      497.80      532.33     78.05 o 
   7   0   6     2150.73     2203.55    152.51 o 
   9   0   6      316.00      300.47     82.83 o 
  10   0   6      867.51      822.97    127.67 o 
  11   0   6        0.01      116.27     88.28 o 
 -16   1   6       18.29       56.97     54.22 o 
 -15   1   6      380.91      391.80     71.29 o 
 -14   1   6      107.16      194.71     58.23 o 
 -13   1   6      182.19      225.50     50.65 o 
 -12   1   6      617.32      715.06     75.59 o 
 -11   1   6      106.99      310.97     60.77 o 
 -10   1   6       43.75       72.88     29.69 o 
  -9   1   6       17.12      139.98     49.68 o 
  -8   1   6      426.94      393.69     51.76 o 
  -7   1   6       67.14       60.99     30.42 o 
  -6   1   6     2360.88     2235.03    112.92 o 
  -5   1   6      741.07      748.66     62.46 o 
  -4   1   6        7.51        2.69     23.17 o 
  -3   1   6      885.49      843.90     63.89 o 
  -2   1   6     1180.14     1119.11     71.47 o 
  -1   1   6      222.50      171.91     33.79 o 
   0   1   6      253.48      225.21     37.55 o 
   1   1   6        4.35       24.90     25.99 o 
   2   1   6        0.30        4.42     22.47 o 
   3   1   6       31.13       37.93     45.41 o 
   4   1   6      762.88      692.87     56.96 o 
   5   1   6      230.32      240.34     38.56 o 
   6   1   6      849.47      884.42     67.83 o 
   7   1   6      291.61      473.97     54.77 o 
   8   1   6      114.70      142.48     43.40 o 
   9   1   6      226.33      322.97     60.12 o 
  10   1   6       11.27       76.14     48.86 o 
  11   1   6        7.89       21.47     57.07 o 
 -16   2   6      759.63      800.11    114.36 o 
 -15   2   6      235.51      647.18     83.05 o 
 -14   2   6      301.83      273.76     61.14 o 
 -13   2   6      881.72      982.34     88.25 o 
 -11   2   6      426.86      439.25     49.89 o 
 -10   2   6      453.98      420.81     44.53 o 
  -9   2   6      328.62      664.22     90.08 o 
  -8   2   6      285.20      397.81     43.35 o 
  -7   2   6     2321.45     2147.72    103.79 o 
  -6   2   6       12.23        0.62     36.75 o 
  -5   2   6     1779.87     1799.75     93.21 o 
  -4   2   6     4815.54     4950.84    150.60 o 
  -3   2   6      676.91      710.18     60.08 o 
  -2   2   6      902.28      826.86     63.71 o 
  -1   2   6     4235.38     4146.96    134.42 o 
   0   2   6      412.03      417.59     48.59 o 
   1   2   6     1048.66      986.80     67.45 o 
   2   2   6      895.39     1010.24     95.84 o 
   3   2   6      408.61      459.82     50.48 o 
   4   2   6     2594.46     2527.38    101.44 o 
   5   2   6      106.79      287.49     42.24 o 
   6   2   6       84.41      217.87     41.07 o 
   7   2   6     3167.42     3213.08    128.73 o 
   8   2   6      524.05      701.28     71.28 o 
   9   2   6        3.54      122.86     56.70 o 
  10   2   6     2020.29     1869.00    124.71 o 
  11   2   6      396.30      609.30     88.96 o 
 -15   3   6       82.54       84.48     57.76 o 
 -14   3   6       30.93       85.07     50.58 o 
 -13   3   6       43.52       84.25     45.88 o 
 -12   3   6      110.94      147.72     44.41 o 
 -11   3   6       28.05       39.22     34.31 o 
 -10   3   6        5.05       20.48     30.10 o 
  -9   3   6       25.96      263.65    155.18 o 
  -8   3   6      176.79      253.60     39.48 o 
  -7   3   6       37.50       54.69     29.46 o 
  -6   3   6        2.03        2.53     28.51 o 
  -5   3   6      900.90     1083.80     50.19 o 
  -4   3   6      258.23      251.78     31.00 o 
  -3   3   6        3.27       66.53     50.24 o 
  -2   3   6     1014.68      992.98     68.17 o 
  -1   3   6       13.75       38.68     29.66 o 
   0   3   6     1660.61     1756.76     88.35 o 
   1   3   6       14.96       53.62     30.24 o 
   2   3   6      143.60      161.33     34.26 o 
   3   3   6      890.55      753.10    130.26 o 
   4   3   6     1222.25     1064.47     92.97 o 
   5   3   6        0.94       15.68     29.09 o 
   6   3   6       13.49       31.59     32.87 o 
   7   3   6      160.11      183.61     46.00 o 
   8   3   6       43.29       38.80     43.17 o 
   9   3   6      176.18      225.20     60.00 o 
  10   3   6       26.23       24.48     54.88 o 
 -14   4   6       22.13       75.41     53.60 o 
 -13   4   6     1443.48     1310.31     84.97 o 
 -12   4   6      109.22      808.58     86.71 o 
 -11   4   6       10.40        7.64     36.19 o 
 -10   4   6     3169.49     2993.64    106.15 o 
  -8   4   6      115.69      149.44     37.93 o 
  -7   4   6     3451.45     2897.65    181.65 o 
  -6   4   6      499.82      936.64     94.74 o 
  -5   4   6      488.53      553.78     47.41 o 
  -4   4   6     1491.47     1403.05     60.07 o 
  -3   4   6        7.67      262.88     59.96 o 
  -2   4   6     2369.81     2239.38     74.23 o 
  -1   4   6      144.09      434.90    154.00 o 
   0   4   6      301.61      379.66     53.64 o 
   1   4   6     2743.24     2687.46    107.42 o 
   2   4   6       81.81      698.72     86.15 o 
   3   4   6      136.99      210.50     41.95 o 
   4   4   6     2942.25     3005.40    108.47 o 
   6   4   6        1.05       -5.97     37.67 o 
   7   4   6     2966.74     2985.68    130.72 o 
   8   4   6        7.17      571.89    108.01 o 
   9   4   6      175.03      177.99     63.82 o 
 -13   5   6        0.10       90.02     65.92 o 
 -12   5   6       75.12       82.03     47.55 o 
 -11   5   6      199.67      193.61     49.27 o 
 -10   5   6        1.70        4.15     38.26 o 
  -9   5   6      264.16      288.90     48.47 o 
  -8   5   6        0.95       77.60     37.68 o 
  -7   5   6       62.57       59.65     39.03 o 
  -6   5   6      586.19      590.15     78.67 o 
  -5   5   6      829.23      723.72     67.47 o 
  -4   5   6       50.52       52.02     35.88 o 
  -3   5   6      387.65      456.47     44.85 o 
  -2   5   6      337.06      421.06     51.35 o 
  -1   5   6       39.50       42.32     34.92 o 
   0   5   6      498.48      692.67     61.90 o 
   1   5   6        9.60      255.57     75.30 o 
   2   5   6       85.12      101.15     40.46 o 
   3   5   6      302.55      283.22     57.54 o 
   4   5   6        0.01       86.26     49.11 o 
   5   5   6      105.55       92.38     51.08 o 
   6   5   6      109.17      103.51     61.98 o 
   7   5   6       92.15      109.80     72.15 o 
   8   5   6      254.88      275.69     90.30 o 
 -11   6   6       94.39       48.33     92.16 o 
 -10   6   6      594.59      529.63    111.32 o 
  -9   6   6        2.33      230.28     90.36 o 
  -8   6   6       84.61      183.70     87.94 o 
  -7   6   6      415.58      387.74     98.85 o 
  -3   6   6       15.02       42.09     74.63 o 
  -2   6   6      176.20      120.93     65.02 o 
  -1   6   6      163.79      319.30     76.20 o 
   0   6   6      414.82      389.37     83.00 o 
   1   6   6     1152.86      946.88    114.64 o 
   2   6   6        0.92      113.85     79.63 o 
   3   6   6      416.39      445.62    101.71 o 
   4   6   6      763.12      723.33    129.13 o 
   5   6   6       37.37      314.63    110.59 o 
   6   6   6       65.97      116.21     97.27 o 
  -8   7   6      279.84      327.61    106.21 o 
  -2   7   6        2.17      255.85    103.23 o 
  -1   7   6       11.86      -20.12     71.37 o 
   0   7   6      556.73      486.76     95.19 o 
   1   7   6       26.76      268.89     82.27 o 
   2   7   6      151.29      179.77     82.83 o 
   3   7   6      572.98      633.99    112.50 o 
 -16   1   7      411.78      317.07     71.46 o 
 -15   1   7      413.62      376.93     71.82 o 
 -14   1   7      517.28      433.36     66.69 o 
 -13   1   7      380.01      295.53     58.88 o 
 -12   1   7      330.34      290.97     56.92 o 
 -11   1   7      890.29      801.25     75.39 o 
 -10   1   7      175.16      125.20     40.03 o 
  -9   1   7      624.77      592.51     62.29 o 
  -8   1   7     2010.69     1957.97    105.91 o 
  -7   1   7       50.56       47.92     31.75 o 
  -6   1   7      988.92      966.12     73.71 o 
  -5   1   7     2567.04     2196.76    108.57 o 
  -4   1   7      735.74      761.74     66.63 o 
  -3   1   7      752.44      776.39     66.66 o 
  -2   1   7     4461.05     4447.94    148.53 o 
  -1   1   7     5392.39     5127.70    456.44 o 
   0   1   7     1084.61      960.14    110.76 o 
   1   1   7     1296.45     1309.40     81.81 o 
   2   1   7     2674.15     2754.11    116.16 o 
   3   1   7      755.29      721.00     52.48 o 
   4   1   7      407.60      322.62     46.10 o 
   5   1   7       80.40       82.08     33.63 o 
   6   1   7     1523.81     1469.00     89.31 o 
   7   1   7       24.23       -1.02     32.54 o 
   8   1   7      135.71      136.84     46.12 o 
   9   1   7     1031.54      860.21     85.86 o 
  10   1   7      403.26      434.28     74.12 o 
 -16   2   7       82.07       77.64     57.95 o 
 -15   2   7        0.18        6.25     47.45 o 
 -14   2   7       28.15       46.24     40.15 o 
 -13   2   7       46.09       51.91     40.66 o 
 -12   2   7        1.35       -0.66     35.76 o 
 -11   2   7       50.77       54.82     39.16 o 
 -10   2   7        0.67       24.54     35.33 o 
  -9   2   7       42.39       72.58     34.58 o 
  -8   2   7      219.65      202.66     43.45 o 
  -7   2   7      322.16      318.99     48.80 o 
  -6   2   7       35.35       24.66     45.49 o 
  -5   2   7      924.40      933.78     78.03 o 
  -4   2   7       64.54       84.56     35.02 o 
  -3   2   7      162.01      146.12     37.58 o 
  -2   2   7      487.93      471.38     64.06 o 
  -1   2   7        2.01       16.80     28.73 o 
   0   2   7      254.21      267.93     43.31 o 
   1   2   7       86.79       72.39     32.70 o 
   2   2   7      259.65      227.82     41.82 o 
   3   2   7      500.07      492.22     56.12 o 
   4   2   7       13.14       17.18     30.57 o 
   5   2   7      161.58      149.79     39.13 o 
   6   2   7       73.14       61.54     35.59 o 
   7   2   7        0.20       23.21     32.77 o 
   8   2   7       41.91       31.55     39.54 o 
   9   2   7      142.26      115.14     53.08 o 
  10   2   7        0.14        3.59     48.35 o 
 -15   3   7      262.30      374.70     70.85 o 
 -14   3   7      398.60      322.24     63.46 o 
 -13   3   7        1.87       17.48     40.33 o 
 -12   3   7      421.95      482.25     65.27 o 
 -11   3   7      798.78      779.40     63.74 o 
 -10   3   7       64.17       79.03     36.90 o 
  -9   3   7      179.47      180.37     55.13 o 
  -8   3   7     1925.27     1818.94    132.84 o 
  -7   3   7      655.10      642.73    109.47 o 
  -6   3   7      297.74      272.69     47.75 o 
  -5   3   7     2488.77     2496.22    195.61 o 
  -4   3   7     1124.32     1156.26    107.05 o 
  -3   3   7     1127.34      953.77     72.94 o 
  -2   3   7     1746.04     1627.93     91.57 o 
  -1   3   7      194.88      184.88     42.16 o 
   0   3   7     1165.27     1028.15     76.07 o 
   1   3   7      475.71      448.43     52.67 o 
   2   3   7      228.13      293.85     45.22 o 
   3   3   7     1008.31     1048.58     74.87 o 
   4   3   7       90.34      130.24     38.31 o 
   5   3   7      954.32     1036.70     75.55 o 
   6   3   7     1550.15     1496.77     93.10 o 
   7   3   7       54.60       63.00     42.10 o 
   8   3   7      659.48      630.77     82.61 o 
   9   3   7      753.46      685.00     84.84 o 
 -14   4   7      148.22      155.18     56.28 o 
 -13   4   7       12.28        0.33     47.29 o 
 -12   4   7      488.70      449.70     60.06 o 
 -11   4   7       39.92       48.24     40.68 o 
 -10   4   7       90.83       84.62     39.68 o 
  -9   4   7      122.62      108.56     45.88 o 
  -8   4   7      181.97      142.93     45.66 o 
  -7   4   7       83.64       87.70     41.69 o 
  -6   4   7      899.94      956.48     75.00 o 
  -5   4   7       34.70       21.49     37.30 o 
  -4   4   7       92.12       87.33     30.88 o 
  -3   4   7      253.70      252.08     33.73 o 
  -2   4   7       79.26      107.11     37.03 o 
  -1   4   7     1543.71     1498.76     85.51 o 
   0   4   7       30.05       25.26     34.40 o 
   1   4   7      599.98      580.03     56.66 o 
   2   4   7      510.51      476.69     61.37 o 
   3   4   7       37.73       44.96     40.37 o 
   4   4   7      323.96      303.99     50.01 o 
   5   4   7       85.27       83.52     46.28 o 
   6   4   7       24.86        7.57     43.34 o 
   7   4   7      262.24      291.04     61.01 o 
   8   4   7       82.65       66.04     57.12 o 
 -13   5   7      152.65      176.51     95.59 o 
 -12   5   7      576.04      664.89     70.92 o 
 -11   5   7      170.33      177.80     55.24 o 
 -10   5   7      130.12      128.74     47.84 o 
  -9   5   7     1153.66     1170.04     78.57 o 
  -8   5   7      217.80      231.43     56.02 o 
  -7   5   7        4.36      -20.06     44.60 o 
  -6   5   7      127.16      136.12     46.00 o 
  -5   5   7      792.20      757.63    112.25 o 
  -4   5   7      109.92       85.68     46.25 o 
  -3   5   7        4.60      -25.52     34.39 o 
  -2   5   7      868.94      858.83     68.92 o 
  -1   5   7      879.28      884.05     96.57 o 
   0   5   7       51.69       56.28     39.08 o 
   1   5   7      623.88      638.20     83.50 o 
   2   5   7     1917.74     1864.81    131.27 o 
   3   5   7      144.93       80.92     55.24 o 
   4   5   7       59.88       44.06     53.38 o 
   5   5   7      801.55      802.51     99.58 o 
   6   5   7      292.04      272.99     78.00 o 
   7   5   7      188.05      196.57     87.49 o 
 -10   6   7      139.99      141.86     16.75 o 
  -9   6   7      280.96      333.35     18.04 o 
  -8   6   7      432.73      479.79     21.69 o 
  -7   6   7       36.24       47.09      9.78 o 
  -6   6   7      300.44      338.74     19.05 o 
  -5   6   7      495.79      528.00     20.45 o 
  -4   6   7        6.08       18.83      8.15 o 
  -3   6   7      141.75      169.99     14.55 o 
  -2   6   7      182.75      207.76     13.84 o 
  -1   6   7      163.75      153.15     13.94 o 
   0   6   7        4.12       13.87      9.28 o 
   1   6   7      233.81      254.07     27.31 o 
   2   6   7      411.33      358.55     23.38 o 
   3   6   7      268.29      269.17     20.69 o 
   4   6   7       33.90       42.35     15.06 o 
   5   6   7      696.00      638.95     29.03 o 
  -7   7   7      168.96      228.65     15.12 o 
  -6   7   7      282.25      311.54     20.51 o 
  -5   7   7      387.92      407.24     22.65 o 
  -4   7   7      306.68      351.21     28.55 o 
  -3   7   7      377.72      403.98     22.53 o 
  -2   7   7       30.55       34.11     16.24 o 
  -1   7   7      110.08      127.25     14.36 o 
   0   7   7      307.50      280.37     24.64 o 
   1   7   7       13.56        3.91     10.44 o 
 -16   0   8      397.44      428.03    123.01 o 
 -15   0   8      491.27      418.99    103.29 o 
 -14   0   8      795.09      768.23    125.48 o 
 -13   0   8      465.13      562.17    101.21 o 
 -12   0   8     1833.64     1648.97    154.53 o 
 -11   0   8        0.49       14.55     49.96 o 
 -10   0   8      762.46      821.84    109.80 o 
  -9   0   8      882.65      700.18    102.44 o 
  -8   0   8      968.59      919.51    110.59 o 
  -7   0   8      529.60      578.58     89.24 o 
  -6   0   8      189.80      221.74     60.18 o 
  -5   0   8      121.19       86.15     46.87 o 
  -4   0   8     1891.17     1634.64    136.10 o 
  -3   0   8      100.53      124.81     47.65 o 
  -2   0   8     1451.28     1526.80    131.27 o 
  -1   0   8     1810.51     1786.81    142.17 o 
   0   0   8        3.42        5.73     35.68 o 
   1   0   8     1746.03     1712.92    139.64 o 
   2   0   8     1453.70     1499.83    130.09 o 
   3   0   8      389.84      447.19     75.81 o 
   4   0   8      958.74     1036.90    114.52 o 
   5   0   8     1073.57      900.12    105.20 o 
   6   0   8      567.80      510.02     87.72 o 
   7   0   8     1462.16     1375.64    131.38 o 
   8   0   8        1.34      -24.50     59.40 o 
   9   0   8      103.91       90.75     80.98 o 
 -15   1   8       57.65       77.36     50.28 o 
 -14   1   8      165.90      120.82     48.39 o 
 -13   1   8      112.76      133.54     47.31 o 
 -12   1   8      134.31      147.48     46.76 o 
 -11   1   8       83.65       92.30     41.12 o 
 -10   1   8       16.10       35.78     36.17 o 
  -9   1   8      115.57      107.36     40.07 o 
  -8   1   8      262.86      243.46     46.69 o 
  -7   1   8      650.42      627.35     65.07 o 
  -6   1   8        0.31      -10.25     26.65 o 
  -5   1   8      465.56      406.75     54.14 o 
  -4   1   8      705.88      716.19     65.99 o 
  -3   1   8      200.30      154.09     37.92 o 
  -2   1   8       48.67       61.14     32.50 o 
  -1   1   8      269.40      262.32     45.95 o 
   0   1   8      123.53      139.33     35.59 o 
   1   1   8        0.37       17.97     27.92 o 
   2   1   8       41.44       29.00     31.37 o 
   3   1   8      358.67      352.61     55.65 o 
   4   1   8       41.79       52.60     35.40 o 
   5   1   8      167.85      185.56     43.03 o 
   6   1   8      899.07      618.20     64.59 o 
   7   1   8      112.23      121.04     43.45 o 
   8   1   8       48.27       20.85     39.51 o 
   9   1   8       47.85       23.48     44.20 o 
 -15   2   8      105.25      147.69     55.64 o 
 -14   2   8       32.47       53.62     46.69 o 
 -13   2   8     1131.87     1125.92     93.69 o 
 -12   2   8        5.64       17.33     37.71 o 
 -11   2   8      271.93      265.90     55.43 o 
 -10   2   8     2122.53     2045.96    117.58 o 
  -9   2   8        9.47        9.57     35.22 o 
  -8   2   8      433.27      412.35     58.51 o 
  -7   2   8     1787.33     1746.55    135.48 o 
  -6   2   8      121.75      160.58     42.62 o 
  -5   2   8       12.10       17.48     30.81 o 
  -4   2   8     1380.84     1292.94    167.71 o 
  -3   2   8      788.92      838.30     71.17 o 
  -2   2   8     2737.40     2502.14    118.45 o 
  -1   2   8       14.24       33.66     30.49 o 
   0   2   8      531.77      597.99     61.97 o 
   1   2   8     3924.94     3911.60    147.56 o 
   2   2   8      478.94      427.96     55.21 o 
   3   2   8      348.30      344.11     54.59 o 
   4   2   8     3067.09     3068.85    149.06 o 
   5   2   8       31.95       55.63     34.70 o 
   6   2   8        4.68       -3.21     34.57 o 
   7   2   8     1504.55     1538.31     98.29 o 
   8   2   8       65.82      111.18     47.13 o 
 -14   3   8      235.82      299.11     64.78 o 
 -13   3   8       43.22        7.04     41.34 o 
 -12   3   8       12.37        9.73     38.34 o 
 -11   3   8      441.48      375.84     61.01 o 
 -10   3   8      308.33      321.74     59.42 o 
  -9   3   8      155.77      187.18     47.74 o 
  -8   3   8      103.79       49.68     39.59 o 
  -7   3   8      223.90      254.56     49.21 o 
  -6   3   8      442.35      485.92     61.36 o 
  -5   3   8       19.57       50.94     33.71 o 
  -4   3   8      431.33      388.98     58.02 o 
  -3   3   8     1729.98     1717.62    122.67 o 
  -2   3   8       91.11       79.28     37.27 o 
  -1   3   8        0.44       11.43     30.01 o 
   0   3   8      629.87      595.32     69.18 o 
   1   3   8       16.88        5.65     31.70 o 
   2   3   8      209.57      259.41     45.05 o 
   3   3   8       74.89       88.19     42.78 o 
   4   3   8      389.94      340.28     53.47 o 
   5   3   8      386.20      465.47     60.17 o 
   6   3   8       53.36       85.01     42.16 o 
   7   3   8      208.46      143.88     50.57 o 
   8   3   8      130.79       98.90     54.36 o 
 -13   4   8      311.25      300.65     62.46 o 
 -12   4   8      239.61      258.05     60.26 o 
 -11   4   8       44.56       41.25     46.17 o 
 -10   4   8      785.11      852.06     85.59 o 
  -9   4   8      232.21      220.16     53.10 o 
  -8   4   8      127.88       99.34     45.79 o 
  -7   4   8      772.56      725.19     72.89 o 
  -6   4   8      340.71      351.04     55.63 o 
  -5   4   8      357.75      312.05     49.88 o 
  -4   4   8      806.76      800.18     68.33 o 
  -3   4   8      354.02      399.73     52.80 o 
  -2   4   8      227.03      248.91     46.39 o 
  -1   4   8     1555.21     1512.79     90.93 o 
   0   4   8      215.90      225.38     47.12 o 
   1   4   8      568.84      613.38     61.43 o 
   2   4   8      906.49      966.14     81.22 o 
   3   4   8      124.68       94.19     49.79 o 
   4   4   8     1709.61     1906.90    135.57 o 
   5   4   8      118.58       90.35     50.05 o 
   6   4   8        6.30       18.51     50.82 o 
   7   4   8     1139.17     1201.71    103.00 o 
 -12   5   8       43.62       49.15     67.52 o 
 -11   5   8      192.93      152.24     66.29 o 
 -10   5   8       15.31        8.86     55.19 o 
  -9   5   8      168.75      190.92     61.71 o 
  -8   5   8       16.51        0.55     53.98 o 
  -7   5   8       56.19       62.07     50.28 o 
  -6   5   8       93.45       98.66     49.51 o 
  -5   5   8        3.70      -12.03     43.49 o 
  -4   5   8       89.26       63.33     58.16 o 
  -3   5   8      341.57      286.09     74.35 o 
  -2   5   8      204.66      167.69     47.31 o 
  -1   5   8       20.11       60.24     41.51 o 
   0   5   8      568.97      546.94     91.09 o 
   1   5   8      157.17      187.24     63.67 o 
   2   5   8        9.03       37.43     55.80 o 
   3   5   8      668.95      625.50     90.53 o 
   4   5   8       81.20       29.16     59.00 o 
   5   5   8      140.67      124.30     70.80 o 
  -9   6   8       20.36       22.03     11.24 o 
  -8   6   8       32.48       31.81     10.85 o 
  -7   6   8      918.93      996.94     40.46 o 
  -6   6   8       52.41       60.80     10.34 o 
  -5   6   8      352.59      378.81     19.11 o 
  -4   6   8      288.73      308.51     19.72 o 
  -3   6   8       58.01       65.24     11.18 o 
  -2   6   8      335.08      364.48     21.19 o 
  -1   6   8      146.94      177.67     22.73 o 
   0   6   8       75.35       93.46     32.20 o 
   1   6   8      865.53      895.52     54.93 o 
   2   6   8       34.83       63.44     17.39 o 
   3   6   8        7.07       16.40     11.19 o 
 -15   1   9        2.00       54.51     60.91 o 
 -14   1   9      631.88      584.42     76.93 o 
 -13   1   9      440.30      380.85     65.50 o 
 -12   1   9       38.64       43.37     41.50 o 
 -11   1   9     1370.00     1206.33     97.10 o 
 -10   1   9        1.37       18.86     35.65 o 
  -9   1   9      100.71       67.93     41.40 o 
  -8   1   9     1261.75     1365.79     99.02 o 
  -7   1   9       75.98      110.31     38.33 o 
  -6   1   9        8.36       17.04     34.14 o 
  -5   1   9     2288.63     2198.04    117.70 o 
  -4   1   9      254.97      252.48     72.13 o 
  -3   1   9       87.72       80.71     35.65 o 
  -2   1   9     1024.68      899.52     77.56 o 
  -1   1   9      101.88      103.08     40.68 o 
   0   1   9      947.21      923.61     78.24 o 
   1   1   9      307.45      402.23     67.55 o 
   2   1   9      111.73      121.48     40.63 o 
   3   1   9     1811.10     1845.80    168.36 o 
   4   1   9       33.68       30.42     38.73 o 
   5   1   9      133.16      103.39     42.82 o 
   6   1   9     1185.62     1062.24    105.28 o 
   7   1   9        8.25      -18.66     38.68 o 
 -14   2   9       10.14       46.76     46.13 o 
 -13   2   9       39.43       32.34     43.62 o 
 -12   2   9      181.48      160.26     50.25 o 
 -11   2   9        3.44       41.11     40.69 o 
 -10   2   9       41.09       51.69     38.96 o 
  -9   2   9      175.31      236.56     52.56 o 
  -8   2   9       23.01       59.50     39.44 o 
  -7   2   9      158.71      107.89     41.26 o 
  -6   2   9      298.47      248.08     50.68 o 
  -5   2   9       40.49       39.23     34.66 o 
  -4   2   9      177.18      167.41     41.99 o 
  -3   2   9      342.61      280.16     49.31 o 
  -2   2   9      186.85      192.40     45.59 o 
  -1   2   9        2.36        5.17     34.10 o 
   0   2   9      117.87       86.87     57.12 o 
   1   2   9        5.88       16.85     33.83 o 
   2   2   9       99.25      105.08     40.85 o 
   3   2   9      159.66      155.09     56.70 o 
   4   2   9      325.15      378.54     78.62 o 
   5   2   9      283.21      271.71     51.09 o 
   6   2   9       11.96       14.09     39.80 o 
   7   2   9       51.05       36.09     42.88 o 
 -14   3   9      250.88      174.83     59.16 o 
 -13   3   9       76.74      126.43     53.90 o 
 -12   3   9      320.24      276.93     58.40 o 
 -11   3   9      497.70      489.30     68.54 o 
 -10   3   9      145.12      133.70     47.60 o 
  -9   3   9       85.59       74.42     43.88 o 
  -8   3   9      876.66      883.96     84.26 o 
  -7   3   9      164.62      167.47     48.34 o 
  -6   3   9      188.82      184.98     46.83 o 
  -5   3   9     1480.89     1432.00     96.20 o 
  -4   3   9       89.36       69.22     39.01 o 
  -3   3   9      456.13      382.54     57.37 o 
  -2   3   9     1833.91     1736.93    104.13 o 
  -1   3   9      505.76      476.66     63.13 o 
   0   3   9      228.95      167.30     48.64 o 
   1   3   9     1239.35     1230.10     88.92 o 
   2   3   9      351.55      371.56     77.72 o 
   3   3   9      750.45      760.11     71.28 o 
   4   3   9       66.72       40.87     39.78 o 
   5   3   9      109.89      106.26     44.11 o 
   6   3   9     1351.28     1262.81     94.88 o 
 -12   4   9       90.56      118.55     56.90 o 
 -11   4   9       30.51       25.29     48.56 o 
 -10   4   9       75.88       91.18     52.10 o 
  -9   4   9      172.75      175.68     55.13 o 
  -8   4   9        1.33        8.63     44.03 o 
  -7   4   9        2.33       -4.64     40.44 o 
  -6   4   9      369.39      333.34     59.15 o 
  -5   4   9      320.02      306.26     51.57 o 
  -4   4   9      133.89      151.66     42.49 o 
  -3   4   9      156.33      209.59     46.42 o 
  -2   4   9      132.93      145.24     46.17 o 
  -1   4   9      256.22      280.40     52.84 o 
   0   4   9      211.32      207.15     49.95 o 
   1   4   9       20.55       27.07     35.53 o 
   2   4   9      691.17      663.24     70.88 o 
   3   4   9        0.90        9.48     45.06 o 
   4   4   9        1.19       -9.44     47.00 o 
   5   4   9      390.84      420.71     70.26 o 
 -10   5   9        7.02       46.01     67.41 o 
  -9   5   9        3.76       36.34     60.31 o 
  -8   5   9     1405.54     1282.90    102.38 o 
  -7   5   9      120.44       88.42     59.07 o 
  -6   5   9       66.16       18.66     67.04 o 
  -5   5   9      887.21      872.25    112.05 o 
  -4   5   9        0.00       13.66     64.06 o 
  -3   5   9      302.16      282.88     80.70 o 
  -2   5   9      563.04      489.73     92.83 o 
  -1   5   9        0.34        4.37     48.19 o 
   0   5   9      738.64      664.78     94.63 o 
   1   5   9      112.64      118.74     59.34 o 
   2   5   9        3.31       27.70     55.97 o 
   3   5   9      709.90      757.50     99.07 o 
  -7   6   9      455.67      560.09     27.70 o 
  -6   6   9      242.72      270.80     19.39 o 
  -5   6   9      108.68      105.59     13.43 o 
  -4   6   9      848.54      949.46     39.84 o 
  -3   6   9        4.79       15.73      9.78 o 
  -2   6   9        0.09       26.80     10.34 o 
  -1   6   9      300.06      332.33     21.35 o 
   0   6   9       13.76       27.37     10.79 o 
 -14   0  10      303.25      314.97     98.68 o 
 -13   0  10      479.71      400.44     96.32 o 
 -11   0  10      214.42      281.59     80.70 o 
 -10   0  10     2055.32     2055.42    180.61 o 
  -8   0  10        7.30      115.76     60.35 o 
  -7   0  10     2374.09     2391.52    184.21 o 
  -6   0  10      288.40      282.15     74.74 o 
  -5   0  10       69.03      113.79     55.18 o 
  -4   0  10       49.54       28.32     46.36 o 
  -3   0  10     2715.99     2530.04    179.48 o 
  -2   0  10      140.83      122.95     61.20 o 
  -1   0  10       92.10      124.36     61.14 o 
   0   0  10     3754.83     3413.58    211.68 o 
   1   0  10     2107.64     2234.96    172.63 o 
   2   0  10      465.61      368.02     82.21 o 
   3   0  10      999.75     1033.19    132.23 o 
   4   0  10     2334.33     2246.76    185.39 o 
   5   0  10      109.01       89.63     69.68 o 
   6   0  10      201.88      153.47     81.82 o 
 -14   1  10      298.95      289.38     65.66 o 
 -13   1  10      101.44      145.82     52.42 o 
 -12   1  10        0.27       22.81     41.55 o 
 -11   1  10       34.95      111.85     45.42 o 
 -10   1  10       82.56       97.05     45.14 o 
  -9   1  10       13.58       19.02     40.43 o 
  -8   1  10       22.96       44.96     34.71 o 
  -7   1  10      170.94      231.45     66.03 o 
  -6   1  10      291.27      323.98     54.66 o 
  -5   1  10      297.60      271.37     51.11 o 
  -4   1  10      266.44      267.44     50.49 o 
  -3   1  10       41.47       65.57     38.49 o 
  -2   1  10      244.23      255.90     50.86 o 
  -1   1  10       72.03       89.91     39.08 o 
   0   1  10       10.37       16.81     34.23 o 
   1   1  10       47.71       49.23     38.22 o 
   2   1  10        0.90       -6.96     33.49 o 
   3   1  10       58.28       53.31     45.44 o 
   4   1  10      406.86      403.13     63.71 o 
   5   1  10       77.58       61.08     44.80 o 
   6   1  10       16.50       21.79     44.70 o 
 -13   2  10      342.71      339.61     64.32 o 
 -12   2  10      546.56      567.57     74.90 o 
 -11   2  10        2.97       27.61     41.88 o 
 -10   2  10      155.34      204.06     55.65 o 
  -9   2  10     1521.72     1474.81    133.46 o 
  -8   2  10        0.16        1.56     35.74 o 
  -7   2  10      277.52      289.44     55.56 o 
  -6   2  10     1177.75     1003.96     85.72 o 
  -5   2  10      330.31      375.34     57.01 o 
  -4   2  10      354.34      342.71     55.52 o 
  -3   2  10      363.99      301.69     54.53 o 
  -2   2  10      457.38      413.35     60.51 o 
  -1   2  10      587.66      541.59     65.98 o 
   0   2  10       89.07      116.22     44.01 o 
   1   2  10      622.88      626.53     73.03 o 
   2   2  10      404.00      370.03     55.72 o 
   3   2  10        1.35       22.92     36.00 o 
   4   2  10      603.11      509.93     67.18 o 
   5   2  10      213.48      184.50     49.50 o 
 -12   3  10       14.66       32.88     47.75 o 
 -11   3  10       12.32       -0.14     44.51 o 
 -10   3  10      306.25      294.13     61.15 o 
  -9   3  10       95.82       81.92     46.39 o 
  -8   3  10      223.09      268.24     55.98 o 
  -7   3  10      381.64      370.24     58.66 o 
  -6   3  10        7.47       15.23     36.33 o 
  -5   3  10      280.25      257.31     50.55 o 
  -4   3  10       13.51       24.33     34.81 o 
  -3   3  10      125.28      122.63     42.93 o 
  -2   3  10      208.65      261.80     52.51 o 
  -1   3  10        1.31       21.49     39.24 o 
   0   3  10       25.95       25.55     39.96 o 
   1   3  10       27.98       43.07     38.51 o 
   2   3  10        5.28       17.71     35.63 o 
   3   3  10       51.74       50.52     37.01 o 
   4   3  10       29.32        2.98     38.88 o 
 -11   4  10      239.65      311.78     67.34 o 
 -10   4  10      473.44      524.65     74.22 o 
  -9   4  10      250.83      301.64     63.40 o 
  -8   4  10       47.03      102.81     51.11 o 
  -7   4  10      486.40      488.46     79.26 o 
  -6   4  10      373.75      341.89     60.05 o 
  -5   4  10       37.23       32.64     40.60 o 
  -4   4  10      622.36      535.07     64.92 o 
  -3   4  10      676.82      588.30     67.80 o 
  -2   4  10      510.03      494.64     63.93 o 
  -1   4  10      220.31      145.46     51.35 o 
   0   4  10     1474.17     1351.05     93.67 o 
   1   4  10      881.39      875.28    110.03 o 
   2   4  10       83.91       48.65     40.73 o 
   3   4  10      836.46      792.61     74.84 o 
  -8   5  10       65.00       74.18     78.17 o 
  -7   5  10      193.83      140.77     76.65 o 
  -6   5  10      207.96      267.99     83.62 o 
  -5   5  10       24.20       37.26     66.37 o 
  -4   5  10       88.76       66.37     67.49 o 
  -3   5  10      195.92      230.34     75.92 o 
  -2   5  10       26.05      -11.52     59.68 o 
  -1   5  10      155.99      183.47     70.86 o 
   0   5  10       88.45      110.59     61.93 o 
 -12   1  11       12.27      224.66     61.33 o 
 -11   1  11      676.34      576.39     95.81 o 
 -10   1  11      332.45      505.73     71.65 o 
  -9   1  11       35.09      143.85     50.36 o 
  -8   1  11     1807.79     1888.30    119.82 o 
  -7   1  11       79.51      423.47     64.57 o 
  -6   1  11       19.33       26.23     37.49 o 
  -5   1  11     1157.03     1242.89     93.34 o 
  -4   1  11      506.21      733.87     79.80 o 
  -3   1  11       11.61       26.01     34.54 o 
  -2   1  11     1207.86     1214.43     94.90 o 
  -1   1  11      285.31     1061.20     90.05 o 
   0   1  11      382.64      449.84     65.54 o 
   1   1  11      674.82      655.53     74.30 o 
   2   1  11        9.35      349.89     60.15 o 
   3   1  11      817.56      833.11     88.85 o 
 -12   2  11        0.95       25.21     47.72 o 
 -11   2  11        2.68       17.71     42.58 o 
 -10   2  11       13.48        1.35     40.10 o 
  -9   2  11        4.64       17.37     43.42 o 
  -8   2  11       11.21       21.34     39.55 o 
  -7   2  11        3.73      -10.15     37.53 o 
  -6   2  11       43.72       80.99     55.80 o 
  -5   2  11      129.44       97.83     41.21 o 
  -4   2  11        0.40       48.15     38.30 o 
  -3   2  11      168.13      208.54     51.40 o 
  -2   2  11        2.58        0.93     42.90 o 
  -1   2  11        0.15       24.66     40.94 o 
   0   2  11        0.85      -11.87     39.72 o 
   1   2  11       11.98       15.09     38.51 o 
   2   2  11       31.80       43.75     38.82 o 
   3   2  11       33.08       45.23     38.37 o 
 -11   3  11      802.23      896.66     92.47 o 
 -10   3  11      172.01      123.25     54.08 o 
  -9   3  11      108.12      339.16     64.31 o 
  -8   3  11     1116.95     1112.94     95.31 o 
  -7   3  11       36.50      258.16     55.45 o 
  -6   3  11        1.04      125.43     45.25 o 
  -5   3  11     1040.92      843.52     78.57 o 
  -4   3  11        2.36      404.00     59.27 o 
  -3   3  11      330.93      342.24     56.06 o 
  -2   3  11      725.16      749.12     78.85 o 
  -1   3  11      142.04      564.09     72.39 o 
   0   3  11      708.15      756.66     80.73 o 
   1   3  11      155.37      175.53     53.03 o 
   2   3  11      602.51      669.80     58.12 o 
  -9   4  11      118.94      120.24     55.18 o 
  -8   4  11        3.75       99.68     51.25 o 
  -7   4  11      128.80      217.73     55.90 o 
  -6   4  11        1.32        6.83     42.26 o 
  -5   4  11      194.31      256.45     54.41 o 
  -4   4  11      255.31      346.39     60.05 o 
  -3   4  11       22.12       24.29     43.86 o 
  -2   4  11      174.75      216.75     55.88 o 
  -1   4  11      307.02      256.34     59.52 o 
 -11   0  12       77.87       55.69     62.66 o 
 -10   0  12        6.04       64.68     58.89 o 
  -9   0  12     1230.22     1225.32    145.66 o 
  -8   0  12       17.38       66.25     59.45 o 
  -7   0  12        0.61       31.81     57.04 o 
  -6   0  12     2407.52     2191.97    177.97 o 
  -5   0  12      121.00       44.67     52.82 o 
  -4   0  12       74.78       69.68     59.45 o 
  -3   0  12     1722.71     1531.41    152.06 o 
  -2   0  12      214.02      169.48     68.73 o 
  -1   0  12      291.55      304.63     80.30 o 
   0   0  12      828.31      737.16    110.98 o 
   1   0  12        4.67       53.67     55.91 o 
 -10   1  12       39.84       24.81     45.43 o 
  -9   1  12       47.20       21.77     46.57 o 
  -8   1  12        5.89       12.16     42.32 o 
  -7   1  12       50.46       51.21     45.17 o 
  -6   1  12       46.08       58.24     40.65 o 
  -5   1  12      407.26      300.23     63.67 o 
  -4   1  12        7.54       -5.69     36.80 o 
  -3   1  12       12.61        6.84     38.43 o 
  -2   1  12      340.60      278.98     57.42 o 
  -1   1  12        8.45       -0.43     40.20 o 
   0   1  12       16.58       24.44     43.68 o 
 -10   2  12      192.05      230.19     66.53 o 
  -9   2  12      291.75      259.72     61.40 o 
  -8   2  12      278.16      193.86     54.76 o 
  -7   2  12      183.57      187.87     51.93 o 
  -6   2  12      564.44      568.72     72.09 o 
  -5   2  12        0.78        6.00     38.68 o 
  -4   2  12      183.64      214.61     52.98 o 
  -3   2  12      798.47      746.86     79.96 o 
  -2   2  12      280.46      303.14     59.57 o 
  -1   2  12        1.53        5.26     42.41 o 
   0   2  12      812.44      770.22     86.01 o 
  -7   3  12      149.92      169.27     54.33 o 
  -6   3  12        1.71       11.75     42.29 o 
  -5   3  12       35.50       26.93     41.80 o 
  -4   3  12      273.05      250.58     58.25 o 
  -3   3  12      126.75      126.44     52.68 o 
                                                 
